# Supplementary material for: TURAN and EVAN Mediate Pollen Tube Reception in Arabidopsis Synergids through Protein Glycosylation
Source: PLoS Biol. 2015 Apr 28;13(4):e1002139. doi: 10.1371/journal.pbio.1002139 (PMC4412406; doi:10.1371/journal.pbio.1002139)
Supplement: S1 Table — All data presented has been obtained using the DiBayes algorithm for SNP calling with the highest stringency settings [28]. (XLS) [file pbio.1002139.s014.xls]

## Sheet: Tabelle1
chromosome	position	strand	referenceBase	genotype	pValue	coverage	refAlleleCounts	refAlleleStarts	novelAlleleCounts	novelAlleleStarts	refAlleleMeanQV	novelAlleleMeanQV	diColor1	diColor2	zygosity	flags	ATG number	ratio
Chr1	124224	.	G	K	0.01877	12	7	6	3	2	20	20	21	30	heterozygoes	Exonic	AT1G01320.2	0.3
Chr1	201056	.	C	Y	0	81	67	46	13	11	28	24	2	20	heterozygoes	Exonic	AT1G01550.2	0.1625
Chr1	863646	.	G	R	0	19	8	5	9	6	22	29	2	20	heterozygoes	Intronic	AT1G03457.2	0.529412
Chr1	869556	.	C	Y	0	50	41	19	9	5	28	26	2	20	heterozygoes	Intronic	AT1G03475.1	0.18
Chr1	880239	.	A	W	0	36	27	16	8	4	26	17	3	30	heterozygoes	Outside Gene	NA	0.228571
Chr1	904217	.	G	T	0	20	0	0	14	8	0	24	1	1	homozygous	Outside Gene	NA	1
Chr1	926694	.	C	T	0	78	0	0	73	38	0	25	2	2	homozygous	Outside Gene	NA	1
Chr1	1173506	.	T	Y	0	53	37	16	14	10	25	31	13	31	heterozygoes	Outside Gene	NA	0.27451
Chr1	1377055	.	G	R	0	55	45	23	10	7	25	31	2	20	heterozygoes	Intronic	AT1G04880.1	0.181818
Chr1	1478366	.	G	R	0.081174	19	12	11	3	3	18	13	13	31	heterozygoes	Outside Gene	NA	0.2
Chr1	1706240	.	G	T	0	17	0	0	15	12	0	20	0	0	homozygous	Outside Gene	NA	1
Chr1	1797184	.	G	R	0	88	50	31	10	9	19	12	0	22	heterozygoes	Exonic	AT1G05920.1	0.166667
Chr1	2055431	.	A	T	0	29	0	0	20	15	0	21	33	33	homozygous	Exonic	AT1G06700.2	1
Chr1	2166920	.	G	R	0	99	74	46	18	14	15	21	10	32	heterozygoes	Outside Gene	NA	0.195652
Chr1	2414550	.	C	Y	0	68	48	31	11	10	19	21	30	12	heterozygoes	Exonic	AT1G07795.1	0.186441
Chr1	2676960	.	G	K	0.001121	9	6	5	3	2	27	26	1	10	heterozygoes	Intronic	AT1G08465.1	0.333333
Chr1	2769602	.	C	A	0	29	0	0	28	18	0	24	0	0	homozygous	Outside Gene	NA	1
Chr1	2769604	.	C	A	0	31	0	0	30	20	0	25	0	0	homozygous	Outside Gene	NA	1
Chr1	3141963	.	C	Y	0	128	95	57	31	18	25	27	22	0	heterozygoes	Intronic	AT1G09710.2	0.246032
Chr1	3496990	.	T	C	0	88	0	0	87	43	0	29	0	0	homozygous	Exonic	AT1G10586.2	1
Chr1	3501507	.	C	Y	0	97	79	48	16	11	23	28	31	13	heterozygoes	Exonic	AT1G10588.2	0.168421
Chr1	4154004	.	C	Y	0.000453	41	33	28	7	6	24	23	3	21	heterozygoes	Exonic	AT1G12240.1	0.175
Chr1	4582179	.	A	T	0	65	0	0	62	34	0	21	33	33	homozygous	Outside Gene	NA	1
Chr1	4582213	.	G	T	0	67	0	0	66	35	0	23	13	13	homozygous	Outside Gene	NA	1
Chr1	4690935	.	T	Y	0	54	43	19	11	4	27	27	2	20	heterozygoes	Intronic	AT1G13680.1	0.203704
Chr1	4870090	.	A	R	0	69	53	23	13	5	23	24	2	20	heterozygoes	Intronic	AT1G14250.1	0.19697
Chr1	4870092	.	T	K	0	58	46	22	11	7	20	22	1	10	heterozygoes	Intronic	AT1G14250.1	0.192982
Chr1	5205941	.	G	T	0	52	1	1	48	23	4	27	10	10	homozygous	Outside Gene	NA	0.979592
Chr1	5257541	.	C	M	0	68	41	32	24	19	19	27	32	23	heterozygoes	Exonic	AT1G15290.1	0.369231
Chr1	5966012	.	C	Y	0.004411	11	5	4	3	2	20	18	13	31	heterozygoes	Outside Gene	NA	0.375
Chr1	6174023	.	T	W	0	115	63	39	43	29	20	22	0	33	heterozygoes	Outside Gene	NA	0.40566
Chr1	6538523	.	C	Y	0	76	49	32	26	19	28	25	0	22	heterozygoes	Outside Gene	NA	0.346667
Chr1	6612217	.	C	Y	0	61	44	33	9	9	18	25	13	31	heterozygoes	Exonic	AT1G19140.2	0.169811
Chr1	7004559	.	G	A	0	37	0	0	33	21	0	16	21	21	homozygous	Exonic	AT1G20210.1	1
Chr1	7056152	.	C	M	0	20	7	7	12	10	8	27	1	10	heterozygoes	Outside Gene	NA	0.631579
Chr1	7177255	.	C	Y	0	109	89	54	18	17	23	29	10	32	heterozygoes	Intronic	AT1G20693.3	0.168224
Chr1	7454059	.	G	K	0	59	29	22	11	10	16	13	0	11	heterozygoes	Exonic	AT1G21310.1	0.275
Chr1	7550935	.	C	Y	0	68	53	38	15	12	26	27	32	10	heterozygoes	Outside Gene	NA	0.220588
Chr1	7675677	.	G	T	0	23	0	0	21	15	0	27	12	12	homozygous	Exonic	AT1G21864.1	1
Chr1	8325809	.	C	T	0	18	0	0	15	8	0	29	12	12	homozygous	Exonic	AT1G23450.1	1
Chr1	8458998	.	T	C	0	26	0	0	26	15	0	28	0	0	homozygous	Outside Gene	NA	1
Chr1	8477742	.	A	W	0	51	39	16	12	9	26	28	3	30	heterozygoes	Outside Gene	NA	0.235294
Chr1	8792388	.	G	C	0.999936	19	6	5	13	9	17	27	12	12	homozygous	Outside Gene	NA	0.684211
Chr1	8794830	.	T	Y	0	44	30	15	14	11	24	32	11	33	heterozygoes	Exonic	AT1G24967.1	0.318182
Chr1	8901085	.	G	A	0.000194	15	1	1	10	5	33	26	3	3	homozygous	Intronic	AT1G25375.1	0.909091
Chr1	9019348	.	A	T	0	32	3	3	26	16	5	23	33	33	homozygous	Outside Gene	NA	0.896552
Chr1	9706515	.	A	W	0.037937	17	11	8	3	2	22	22	3	30	heterozygoes	Outside Gene	NA	0.214286
Chr1	9890334	.	G	R	0.020475	35	26	21	5	5	21	19	0	22	heterozygoes	Exonic	AT1G28290.2	0.16129
Chr1	9939074	.	C	Y	0	95	55	40	39	28	25	26	12	30	heterozygoes	Outside Gene	NA	0.414894
Chr1	9958155	.	T	A	0	109	0	0	97	52	0	26	1	1	homozygous	Outside Gene	NA	1
Chr1	10272949	.	C	A	0	15	0	0	14	11	0	28	0	0	homozygous	Intronic	AT1G29350.1	1
Chr1	10417500	.	A	W	0	62	50	28	10	6	23	26	30	3	heterozygoes	Intronic	AT1G29750.2	0.166667
Chr1	10438732	.	T	A	0	44	0	0	43	29	0	23	21	21	homozygous	Exonic	AT1G29820.2	1
Chr1	10579469	.	T	A	0	33	0	0	33	21	0	24	21	21	homozygous	Outside Gene	NA	1
Chr1	11169706	.	G	K	0	89	55	31	10	9	18	15	20	31	heterozygoes	Outside Gene	NA	0.153846
Chr1	11200938	.	G	R	0	95	79	53	14	12	28	23	23	1	heterozygoes	Outside Gene	NA	0.150538
Chr1	11212342	.	C	Y	0	101	53	37	42	33	22	27	22	0	heterozygoes	Outside Gene	NA	0.442105
Chr1	11295841	.	A	W	0	42	11	10	23	18	26	22	10	23	heterozygoes	Exonic	AT1G31550.2	0.676471
Chr1	11410119	.	T	G	0	33	0	0	27	21	0	25	21	21	homozygous	Outside Gene	NA	1
Chr1	11703974	.	T	A	0	20	1	1	13	10	4	28	33	33	homozygous	Outside Gene	NA	0.928571
Chr1	11895806	.	C	A	0	16	0	0	15	10	0	21	1	1	homozygous	Outside Gene	NA	1
Chr1	12182361	.	G	R	0	49	39	19	9	4	20	23	2	20	heterozygoes	Exonic	AT1G33600.1	0.1875
Chr1	12182364	.	G	R	0	73	58	18	14	6	27	29	2	20	heterozygoes	Outside Gene	NA	0.194444
Chr1	12186890	.	A	W	0	69	55	22	11	6	26	22	30	3	heterozygoes	Outside Gene	NA	0.166667
Chr1	12298772	.	T	A	0	36	0	0	35	21	0	29	13	13	homozygous	Outside Gene	NA	1
Chr1	12377329	.	T	Y	0	76	45	31	21	8	20	29	12	30	heterozygoes	Outside Gene	NA	0.318182
Chr1	12577513	.	T	C	0	43	1	1	38	28	12	26	22	22	homozygous	Outside Gene	NA	0.974359
Chr1	12578022	.	C	Y	0	30	9	9	13	7	18	16	0	22	heterozygoes	Intronic	AT1G34410.1	0.590909
Chr1	12666589	.	T	K	0.031655	23	16	10	4	3	20	21	22	33	heterozygoes	Exonic	AT1G34590.1	0.2
Chr1	12824542	.	A	W	0	105	37	25	67	30	27	30	30	3	heterozygoes	Outside Gene	NA	0.644231
Chr1	12854804	.	C	A	0	29	0	0	28	21	0	27	12	12	homozygous	Outside Gene	NA	1
Chr1	12876778	.	A	G	0	60	0	0	58	36	0	27	22	22	homozygous	Outside Gene	NA	1
Chr1	12923319	.	G	R	0	79	57	40	11	6	23	21	3	21	heterozygoes	Outside Gene	NA	0.161765
Chr1	13033405	.	C	T	0	82	0	0	72	48	0	24	23	23	homozygous	Outside Gene	NA	1
Chr1	13179838	.	T	G	0	45	0	0	42	27	0	24	11	11	homozygous	Outside Gene	NA	1
Chr1	13252839	.	G	R	0	89	72	51	15	11	24	24	12	30	heterozygoes	Outside Gene	NA	0.172414
Chr1	13267443	.	T	C	0	41	0	0	41	28	0	28	32	32	homozygous	Exonic	AT1G35760.1	1
Chr1	13296246	.	A	C	0	28	0	0	23	14	0	24	23	23	homozygous	Exonic	AT1G35790.1	1
Chr1	13308159	.	T	A	0	35	0	0	32	21	0	27	3	3	homozygous	Exonic	AT1G35820.1	1
Chr1	13439542	.	G	C	0	78	0	0	75	46	0	23	30	30	homozygous	Outside Gene	NA	1
Chr1	13658634	.	T	A	0	105	0	0	97	44	0	26	31	31	homozygous	Outside Gene	NA	1
Chr1	13794093	.	A	R	0.054107	9	2	2	6	4	30	30	0	22	heterozygoes	Outside Gene	NA	0.75
Chr1	13841038	.	T	W	0	63	52	28	10	10	29	30	33	0	heterozygoes	Exonic	AT1G36630.1	0.16129
Chr1	13841381	.	A	M	0	135	107	51	26	22	26	29	13	2	heterozygoes	Exonic	AT1G36630.1	0.195489
Chr1	13841536	.	C	Y	0	182	116	57	62	36	29	28	30	12	heterozygoes	Exonic	AT1G36630.1	0.348315
Chr1	13841647	.	T	K	0	114	77	51	23	17	25	24	2	13	heterozygoes	Exonic	AT1G36630.1	0.23
Chr1	13946808	.	T	C	0	14	0	0	12	11	0	25	33	33	homozygous	Outside Gene	NA	1
Chr1	13972302	.	G	T	0	10	0	0	10	8	0	29	11	11	homozygous	Outside Gene	NA	1
Chr1	14225528	.	C	A	0	80	0	0	80	39	0	29	10	10	homozygous	Outside Gene	NA	1
Chr1	14237169	.	C	Y	0	15	7	7	8	7	25	27	2	20	heterozygoes	Exonic	AT1G37471.1	0.533333
Chr1	14238806	.	A	R	0	39	27	20	8	7	18	26	0	22	heterozygoes	Outside Gene	NA	0.228571
Chr1	14388511	.	T	A	0	16	0	0	14	10	0	24	10	10	homozygous	Exonic	AT1G38270.1	1
Chr1	14455805	.	A	M	0	25	17	14	5	3	24	28	3	12	heterozygoes	Exonic	AT1G38400.1	0.227273
Chr1	14470842	.	C	S	0	45	34	23	8	6	20	29	1	32	heterozygoes	Exonic	AT1G38423.1	0.190476
Chr1	14494336	.	T	G	0	19	0	0	19	15	0	25	22	22	homozygous	Exonic	AT1G38450.1	1
Chr1	14499895	.	C	A	0	31	0	0	30	19	0	27	31	31	homozygous	Outside Gene	NA	1
Chr1	14509604	.	C	Y	0	27	10	10	15	14	24	15	3	21	heterozygoes	Outside Gene	NA	0.6
Chr1	14509726	.	A	T	0	22	0	0	21	15	0	28	33	33	homozygous	Outside Gene	NA	1
Chr1	14543413	.	C	A	0	49	0	0	48	33	0	27	31	31	homozygous	Intronic	AT1G38790.1	1
Chr1	14545565	.	A	M	0	24	7	7	17	14	25	28	1	10	heterozygoes	Outside Gene	NA	0.708333
Chr1	14545573	.	G	S	0.002039	21	16	14	4	4	22	31	12	21	heterozygoes	Outside Gene	NA	0.2
Chr1	14586140	.	T	K	0.000184	21	16	11	5	3	24	29	0	11	heterozygoes	Outside Gene	NA	0.238095
Chr1	14592462	.	C	Y	0	199	87	43	100	43	23	24	32	10	heterozygoes	Exonic	AT1G39110.1	0.534759
Chr1	14592473	.	A	W	0	187	146	54	39	24	25	22	11	22	heterozygoes	Exonic	AT1G39110.1	0.210811
Chr1	14592492	.	C	M	0	183	141	65	39	25	27	24	1	10	heterozygoes	Exonic	AT1G39110.1	0.216667
Chr1	14592654	.	G	R	0	195	144	69	40	26	28	27	23	1	heterozygoes	Exonic	AT1G39110.1	0.217391
Chr1	14607867	.	C	A	0	57	0	0	57	28	0	28	11	11	homozygous	Exonic	AT1G39350.1	1
Chr1	14607899	.	T	C	0	20	0	0	20	12	0	27	3	3	homozygous	Intronic	AT1G39350.1	1
Chr1	14608141	.	A	G	0	11	0	0	10	8	0	24	32	32	homozygous	Intronic	AT1G39350.1	1
Chr1	14608172	.	A	G	0	17	0	0	17	14	0	22	22	22	homozygous	Intronic	AT1G39350.1	1
Chr1	14609389	.	A	G	0	74	0	0	73	25	0	26	22	22	homozygous	Outside Gene	NA	1
Chr1	14609442	.	G	A	0.076942	10	1	1	8	8	33	24	30	30	homozygous	Outside Gene	NA	0.888889
Chr1	14609453	.	A	M	0.000807	25	20	16	5	5	29	25	2	13	heterozygoes	Outside Gene	NA	0.2
Chr1	14609533	.	T	Y	0	75	56	39	18	17	25	29	1	23	heterozygoes	Outside Gene	NA	0.243243
Chr1	14609558	.	T	W	0	28	12	12	10	10	27	25	3	30	heterozygoes	Outside Gene	NA	0.454545
Chr1	14609672	.	G	R	0.054883	8	2	2	4	3	12	23	3	21	heterozygoes	Outside Gene	NA	0.666667
Chr1	14610401	.	A	C	0	38	1	1	37	20	14	23	22	22	homozygous	Outside Gene	NA	0.973684
Chr1	14656959	.	T	A	0	13	0	0	12	8	0	24	3	3	homozygous	Intronic	AT1G39430.1	1
Chr1	14659704	.	A	C	0	12	0	0	11	8	0	24	11	11	homozygous	Outside Gene	NA	1
Chr1	14721925	.	A	M	0	135	52	36	77	35	26	24	31	20	heterozygoes	Outside Gene	NA	0.596899
Chr1	14724336	.	A	W	0	34	11	11	15	9	18	26	3	30	heterozygoes	Outside Gene	NA	0.576923
Chr1	14734992	.	C	Y	0	18	11	9	6	6	14	21	0	22	heterozygoes	Outside Gene	NA	0.352941
Chr1	14744810	.	C	Y	0	56	42	30	12	8	27	30	0	22	heterozygoes	Outside Gene	NA	0.222222
Chr1	14820563	.	C	Y	0.083104	19	3	3	16	13	29	29	1	23	heterozygoes	Outside Gene	NA	0.842105
Chr1	14820953	.	A	W	0	64	50	29	14	12	27	28	30	3	heterozygoes	Outside Gene	NA	0.21875
Chr1	14820961	.	C	Y	0	56	40	24	9	6	24	24	11	33	heterozygoes	Outside Gene	NA	0.183673
Chr1	14823062	.	T	W	0.00099	15	11	9	4	4	28	30	3	30	heterozygoes	Outside Gene	NA	0.266667
Chr1	14957453	.	T	Y	0.018811	13	10	10	3	3	23	25	12	30	heterozygoes	Outside Gene	NA	0.230769
Chr1	14996686	.	G	K	0	39	30	18	9	6	24	28	1	10	heterozygoes	Outside Gene	NA	0.230769
Chr1	15036547	.	G	T	0	30	1	1	28	17	22	24	10	10	homozygous	Outside Gene	NA	0.965517
Chr1	15048832	.	G	R	0.002466	10	7	6	3	3	22	31	0	22	heterozygoes	Exonic	AT1G40095.1	0.3
Chr1	15061485	.	G	S	0	21	8	6	10	8	26	27	12	21	heterozygoes	Outside Gene	NA	0.555556
Chr1	15082018	.	A	G	1	599	107	57	434	43	20	27	32	32	homozygous	Intronic	AT1G40104.1	0.802218
Chr1	15082706	.	G	K	0	147	84	46	18	9	26	26	1	10	heterozygoes	Exonic	AT1G40104.1	0.176471
Chr1	15083510	.	C	G	1	921	182	73	719	82	26	26	11	11	homozygous	Intronic	AT1G40104.1	0.798002
Chr1	15093785	.	C	Y	0	98	71	43	25	12	25	24	2	20	heterozygoes	Outside Gene	NA	0.260417
Chr1	15093791	.	T	Y	0	117	85	46	32	15	29	28	22	0	heterozygoes	Outside Gene	NA	0.273504
Chr1	15094006	.	C	S	0	69	47	30	20	6	20	29	12	21	heterozygoes	Outside Gene	NA	0.298507
Chr1	15094393	.	C	Y	0	27	15	11	11	10	24	23	3	21	heterozygoes	Outside Gene	NA	0.423077
Chr1	15094487	.	A	R	0	45	33	27	11	8	25	26	3	21	heterozygoes	Outside Gene	NA	0.25
Chr1	15094489	.	C	Y	0	44	31	25	13	12	26	20	1	23	heterozygoes	Outside Gene	NA	0.295455
Chr1	15094833	.	T	K	0	53	42	28	10	6	21	26	1	10	heterozygoes	Outside Gene	NA	0.192308
Chr1	15095054	.	C	S	0	116	80	44	32	18	27	26	21	12	heterozygoes	Outside Gene	NA	0.285714
Chr1	15095141	.	T	Y	0	63	43	34	15	12	22	26	23	1	heterozygoes	Outside Gene	NA	0.258621
Chr1	15095314	.	G	R	0	30	23	16	7	6	24	26	12	30	heterozygoes	Outside Gene	NA	0.233333
Chr1	15095327	.	A	R	0	49	35	25	9	8	19	21	1	23	heterozygoes	Outside Gene	NA	0.204545
Chr1	15096491	.	C	Y	0	92	70	40	15	7	26	25	3	21	heterozygoes	Outside Gene	NA	0.176471
Chr1	15096535	.	T	W	0	58	29	21	29	18	22	28	10	23	heterozygoes	Outside Gene	NA	0.5
Chr1	15096904	.	C	Y	0	37	23	17	12	11	28	27	0	22	heterozygoes	Outside Gene	NA	0.342857
Chr1	15099912	.	C	Y	0	133	82	42	38	23	29	26	0	22	heterozygoes	Outside Gene	NA	0.316667
Chr1	15100039	.	A	R	0	120	91	53	27	15	28	29	32	10	heterozygoes	Outside Gene	NA	0.228814
Chr1	15100043	.	A	W	0	129	98	51	30	17	28	28	0	33	heterozygoes	Outside Gene	NA	0.234375
Chr1	15100132	.	T	W	0	147	80	49	56	34	22	26	2	31	heterozygoes	Outside Gene	NA	0.411765
Chr1	15100298	.	T	Y	0	187	73	43	99	51	26	26	1	23	heterozygoes	Outside Gene	NA	0.575581
Chr1	15100453	.	C	Y	0	69	50	24	19	16	29	29	0	22	heterozygoes	Outside Gene	NA	0.275362
Chr1	15100487	.	C	Y	0	17	11	10	6	6	19	26	2	20	heterozygoes	Outside Gene	NA	0.352941
Chr1	15100560	.	C	Y	0	119	83	37	35	22	26	27	20	2	heterozygoes	Outside Gene	NA	0.29661
Chr1	15100592	.	C	M	0	146	85	37	30	16	13	29	32	23	heterozygoes	Outside Gene	NA	0.26087
Chr1	15100684	.	C	Y	0.00051	37	29	18	6	5	29	29	0	22	heterozygoes	Outside Gene	NA	0.171429
Chr1	15100835	.	T	K	0	159	114	50	41	21	25	26	23	32	heterozygoes	Outside Gene	NA	0.264516
Chr1	15100846	.	T	Y	0	187	123	56	54	27	24	26	31	13	heterozygoes	Outside Gene	NA	0.305085
Chr1	15100848	.	C	Y	0	185	152	57	32	16	28	28	32	10	heterozygoes	Outside Gene	NA	0.173913
Chr1	15101524	.	T	W	0	85	67	37	18	11	25	27	23	10	heterozygoes	Outside Gene	NA	0.211765
Chr1	15101655	.	G	S	0	53	31	21	21	13	24	25	13	20	heterozygoes	Outside Gene	NA	0.403846
Chr1	15101888	.	G	K	0	88	47	29	39	20	27	28	32	23	heterozygoes	Outside Gene	NA	0.453488
Chr1	15101910	.	A	R	0	99	46	31	47	25	23	27	11	33	heterozygoes	Outside Gene	NA	0.505376
Chr1	15101983	.	T	Y	0	142	92	54	48	33	24	27	20	2	heterozygoes	Outside Gene	NA	0.342857
Chr1	15102206	.	T	Y	0	103	62	40	37	23	23	25	23	1	heterozygoes	Outside Gene	NA	0.373737
Chr1	15102697	.	T	Y	0	97	65	43	25	12	25	24	22	0	heterozygoes	Outside Gene	NA	0.277778
Chr1	15103782	.	C	Y	0	34	26	19	7	6	24	29	10	32	heterozygoes	Outside Gene	NA	0.212121
Chr1	15104006	.	A	R	0	78	65	44	12	8	25	26	20	2	heterozygoes	Outside Gene	NA	0.155844
Chr1	15104014	.	T	K	0	72	50	35	10	8	16	28	1	10	heterozygoes	Outside Gene	NA	0.166667
Chr1	15105653	.	C	Y	0	87	71	30	15	13	28	30	22	0	heterozygoes	Outside Gene	NA	0.174419
Chr1	15106356	.	T	W	0	56	29	18	20	16	23	26	13	20	heterozygoes	Outside Gene	NA	0.408163
Chr1	15106503	.	A	W	0	23	13	11	10	7	30	29	3	30	heterozygoes	Outside Gene	NA	0.434783
Chr1	15106829	.	T	W	0	121	85	39	28	18	24	27	3	30	heterozygoes	Outside Gene	NA	0.247788
Chr1	15106891	.	A	M	0	55	41	27	13	9	27	22	1	10	heterozygoes	Outside Gene	NA	0.240741
Chr1	15108045	.	T	K	0.000424	18	11	10	4	4	25	27	1	10	heterozygoes	Outside Gene	NA	0.266667
Chr1	15108204	.	C	S	0	48	37	24	9	6	25	28	12	21	heterozygoes	Outside Gene	NA	0.195652
Chr1	15108212	.	A	M	0	35	19	13	16	9	27	20	21	30	heterozygoes	Outside Gene	NA	0.457143
Chr1	15135770	.	A	M	0	129	83	52	45	25	27	30	10	1	heterozygoes	Outside Gene	NA	0.351562
Chr1	15135803	.	C	Y	0	109	77	47	27	17	27	25	2	20	heterozygoes	Outside Gene	NA	0.259615
Chr1	15135811	.	T	Y	0	129	81	45	44	26	27	26	23	1	heterozygoes	Outside Gene	NA	0.352
Chr1	15135839	.	T	W	0	104	51	36	52	24	27	26	10	23	heterozygoes	Outside Gene	NA	0.504854
Chr1	15136470	.	C	Y	0	123	97	42	19	12	22	25	3	21	heterozygoes	Outside Gene	NA	0.163793
Chr1	15137153	.	G	R	0	68	50	30	18	13	29	29	30	12	heterozygoes	Outside Gene	NA	0.264706
Chr1	15137421	.	C	S	0	161	58	38	85	48	24	24	21	12	heterozygoes	Outside Gene	NA	0.594406
Chr1	15137681	.	T	W	0	68	51	30	16	9	27	26	1	32	heterozygoes	Outside Gene	NA	0.238806
Chr1	15138055	.	C	Y	0	45	35	24	7	6	30	29	0	22	heterozygoes	Outside Gene	NA	0.166667
Chr1	15138122	.	T	K	0	108	84	45	21	16	26	30	33	22	heterozygoes	Outside Gene	NA	0.2
Chr1	15138231	.	A	W	0	46	27	24	12	10	24	28	3	30	heterozygoes	Outside Gene	NA	0.307692
Chr1	15138241	.	C	M	0	53	31	22	22	14	28	26	1	10	heterozygoes	Outside Gene	NA	0.415094
Chr1	15138319	.	G	R	0	70	41	24	16	13	23	25	20	2	heterozygoes	Outside Gene	NA	0.280702
Chr1	15138500	.	C	Y	0	69	32	17	35	21	25	24	20	2	heterozygoes	Outside Gene	NA	0.522388
Chr1	15138824	.	G	R	0	172	104	54	66	46	25	28	2	20	heterozygoes	Outside Gene	NA	0.388235
Chr1	15138852	.	A	W	0	134	96	49	29	24	27	25	23	10	heterozygoes	Outside Gene	NA	0.232
Chr1	15138870	.	G	R	0	107	79	48	27	19	25	27	3	21	heterozygoes	Outside Gene	NA	0.254717
Chr1	15139197	.	A	M	0	93	55	41	20	17	21	23	30	21	heterozygoes	Outside Gene	NA	0.266667
Chr1	15139354	.	A	W	0	33	21	18	8	7	17	23	3	30	heterozygoes	Outside Gene	NA	0.275862
Chr1	15139599	.	A	R	0	108	70	42	24	19	20	27	10	32	heterozygoes	Outside Gene	NA	0.255319
Chr1	15139710	.	A	R	0	147	79	48	61	40	22	25	31	13	heterozygoes	Outside Gene	NA	0.435714
Chr1	15139976	.	C	Y	0	127	76	45	46	24	22	24	12	30	heterozygoes	Exonic	AT1G40105.1	0.377049
Chr1	15139991	.	C	Y	0	116	81	44	33	22	22	22	11	33	heterozygoes	Exonic	AT1G40105.1	0.289474
Chr1	15140067	.	T	Y	0	64	49	31	11	10	17	20	2	20	heterozygoes	Exonic	AT1G40105.1	0.183333
Chr1	15140348	.	T	K	0	121	57	36	59	37	23	21	12	3	heterozygoes	Exonic	AT1G40105.1	0.508621
Chr1	15140476	.	T	W	0	156	72	42	82	42	27	27	22	11	heterozygoes	Exonic	AT1G40105.1	0.532468
Chr1	15140531	.	G	R	0	86	57	37	27	19	26	23	22	0	heterozygoes	Exonic	AT1G40105.1	0.321429
Chr1	15140780	.	G	R	0	197	98	52	98	51	27	29	3	21	heterozygoes	Exonic	AT1G40105.1	0.5
Chr1	15141333	.	G	R	0	27	20	10	7	6	27	25	11	33	heterozygoes	Exonic	AT1G40105.1	0.259259
Chr1	15141567	.	C	Y	0	98	76	51	16	12	24	23	12	30	heterozygoes	Exonic	AT1G40105.1	0.173913
Chr1	15146712	.	A	W	0.050165	17	13	11	3	3	26	31	10	23	heterozygoes	Outside Gene	NA	0.1875
Chr1	15147983	.	C	M	0	15	6	5	9	8	31	28	1	10	heterozygoes	Outside Gene	NA	0.6
Chr1	15148118	.	C	M	0	24	17	10	6	6	27	21	21	30	heterozygoes	Outside Gene	NA	0.26087
Chr1	15148264	.	T	Y	0.001217	24	19	10	5	4	28	25	3	21	heterozygoes	Outside Gene	NA	0.208333
Chr1	15148337	.	C	Y	0.000616	30	21	16	5	4	25	30	12	30	heterozygoes	Outside Gene	NA	0.192308
Chr1	15148431	.	A	W	0	50	37	22	12	7	28	27	0	33	heterozygoes	Outside Gene	NA	0.244898
Chr1	15148451	.	C	Y	0	61	47	28	9	5	25	29	2	20	heterozygoes	Outside Gene	NA	0.160714
Chr1	15148499	.	C	M	0.001218	33	26	16	6	6	28	22	0	11	heterozygoes	Outside Gene	NA	0.1875
Chr1	15148777	.	G	R	0	71	50	30	16	12	27	31	12	30	heterozygoes	Outside Gene	NA	0.242424
Chr1	15148785	.	G	R	0	67	47	25	16	8	27	28	10	32	heterozygoes	Outside Gene	NA	0.253968
Chr1	15149354	.	T	W	0	197	158	60	31	20	25	20	13	20	heterozygoes	Outside Gene	NA	0.164021
Chr1	15149428	.	C	M	0	87	66	45	18	15	23	27	2	13	heterozygoes	Outside Gene	NA	0.214286
Chr1	15149445	.	A	M	0	100	78	50	19	15	28	24	0	11	heterozygoes	Outside Gene	NA	0.195876
Chr1	15149481	.	T	W	0	149	105	46	34	26	24	25	22	11	heterozygoes	Outside Gene	NA	0.244604
Chr1	15149509	.	C	M	0	120	86	40	17	11	25	26	2	13	heterozygoes	Outside Gene	NA	0.165049
Chr1	15149577	.	C	Y	0	48	31	24	15	10	22	27	2	20	heterozygoes	Outside Gene	NA	0.326087
Chr1	15169780	.	C	Y	0	96	70	41	24	18	28	27	3	21	heterozygoes	Outside Gene	NA	0.255319
Chr1	15169808	.	A	W	0	95	53	35	41	25	19	27	0	33	heterozygoes	Outside Gene	NA	0.43617
Chr1	15170235	.	C	M	0	114	95	49	17	5	24	28	10	1	heterozygoes	Outside Gene	NA	0.151786
Chr1	15178317	.	A	M	0	44	30	25	14	11	26	30	3	12	heterozygoes	Outside Gene	NA	0.318182
Chr1	15179513	.	T	Y	0.000656	35	26	19	6	5	26	29	12	30	heterozygoes	Exonic	AT1G40115.1	0.1875
Chr1	15179732	.	A	R	0	132	63	41	28	21	16	14	33	11	heterozygoes	Outside Gene	NA	0.307692
Chr1	15179785	.	T	Y	0	88	71	44	13	10	22	29	1	23	heterozygoes	Outside Gene	NA	0.154762
Chr1	15182425	.	C	M	0.006954	6	3	3	3	3	17	20	1	10	heterozygoes	Exonic	AT1G40117.1	0.5
Chr1	15191861	.	T	Y	0.000533	50	41	14	8	6	27	26	1	23	heterozygoes	Exonic	AT1G40121.1	0.163265
Chr1	15191925	.	C	Y	0	131	103	31	21	13	17	19	3	21	heterozygoes	Exonic	AT1G40121.1	0.169355
Chr1	15191929	.	G	S	0	93	64	22	28	13	23	27	22	11	heterozygoes	Exonic	AT1G40121.1	0.304348
Chr1	15198294	.	G	S	0	174	103	54	70	42	29	28	13	20	heterozygoes	Outside Gene	NA	0.404624
Chr1	15198516	.	C	Y	0	113	80	40	29	24	30	27	0	22	heterozygoes	Outside Gene	NA	0.266055
Chr1	15198860	.	T	W	0	145	95	52	47	29	23	24	22	11	heterozygoes	Outside Gene	NA	0.330986
Chr1	15198929	.	G	S	0	157	99	55	53	33	27	29	23	10	heterozygoes	Outside Gene	NA	0.348684
Chr1	15198995	.	C	Y	0	191	115	51	70	38	24	29	11	33	heterozygoes	Outside Gene	NA	0.378378
Chr1	15200076	.	A	M	0	114	86	46	27	23	26	29	0	11	heterozygoes	Outside Gene	NA	0.238938
Chr1	15200217	.	C	M	0	160	100	50	54	38	25	29	11	0	heterozygoes	Outside Gene	NA	0.350649
Chr1	15200330	.	C	M	0	139	71	46	61	40	23	29	23	32	heterozygoes	Outside Gene	NA	0.462121
Chr1	15200389	.	C	M	0	143	104	48	39	32	25	26	1	10	heterozygoes	Outside Gene	NA	0.272727
Chr1	15200414	.	C	Y	0	162	99	52	57	43	24	24	22	0	heterozygoes	Outside Gene	NA	0.365385
Chr1	15200566	.	C	M	0	116	88	49	20	15	25	20	21	30	heterozygoes	Outside Gene	NA	0.185185
Chr1	15200597	.	C	Y	0	139	89	54	47	32	27	25	32	10	heterozygoes	Outside Gene	NA	0.345588
Chr1	15200633	.	C	Y	0	173	88	54	79	45	22	23	12	30	heterozygoes	Outside Gene	NA	0.473054
Chr1	15200699	.	G	S	0	158	100	48	52	31	27	25	23	10	heterozygoes	Outside Gene	NA	0.342105
Chr1	15200923	.	C	S	0	174	97	54	69	38	26	27	10	23	heterozygoes	Outside Gene	NA	0.415663
Chr1	15201130	.	C	Y	0	158	77	48	71	41	23	22	2	20	heterozygoes	Outside Gene	NA	0.47973
Chr1	15202079	.	C	Y	0	106	79	49	23	12	25	25	1	23	heterozygoes	Outside Gene	NA	0.22549
Chr1	15204301	.	C	S	0	47	24	19	23	17	25	28	2	31	heterozygoes	Outside Gene	NA	0.489362
Chr1	15207659	.	C	Y	0	21	8	7	8	7	20	25	2	20	heterozygoes	Outside Gene	NA	0.5
Chr1	15207864	.	T	W	0	94	62	40	30	16	26	30	0	33	heterozygoes	Outside Gene	NA	0.326087
Chr1	15207885	.	C	M	0	130	100	44	19	12	29	25	1	10	heterozygoes	Outside Gene	NA	0.159664
Chr1	15207990	.	C	Y	0	74	53	37	16	12	28	25	12	30	heterozygoes	Outside Gene	NA	0.231884
Chr1	15208004	.	C	Y	0	66	24	18	27	21	11	25	3	21	heterozygoes	Outside Gene	NA	0.529412
Chr1	15208054	.	T	W	0	30	17	13	11	10	24	26	13	20	heterozygoes	Outside Gene	NA	0.392857
Chr1	15208126	.	C	Y	0	80	56	35	24	13	26	25	2	20	heterozygoes	Outside Gene	NA	0.3
Chr1	15208961	.	C	M	0	54	34	22	18	11	24	21	3	12	heterozygoes	Outside Gene	NA	0.346154
Chr1	15248706	.	T	K	0.004877	12	9	6	3	2	27	28	23	32	heterozygoes	Outside Gene	NA	0.25
Chr1	15298000	.	A	R	0	89	72	42	16	11	24	27	0	22	heterozygoes	Outside Gene	NA	0.181818
Chr1	15298147	.	G	R	0.000149	33	27	17	6	4	30	29	3	21	heterozygoes	Outside Gene	NA	0.181818
Chr1	15318254	.	T	Y	0.000514	9	5	4	3	2	17	31	10	32	heterozygoes	Outside Gene	NA	0.375
Chr1	15319478	.	T	Y	0.097131	5	1	1	4	3	22	28	0	22	heterozygoes	Outside Gene	NA	0.8
Chr1	15417627	.	G	T	0	11	0	0	11	10	0	25	21	21	homozygous	Exonic	AT1G40310.1	1
Chr1	15421077	.	G	R	0	103	85	49	16	8	27	25	33	11	heterozygoes	Outside Gene	NA	0.158416
Chr1	15421285	.	T	W	0	53	41	33	11	10	24	29	13	20	heterozygoes	Outside Gene	NA	0.211538
Chr1	15424066	.	A	R	0	63	45	26	18	13	26	26	0	22	heterozygoes	Outside Gene	NA	0.285714
Chr1	15424121	.	T	C	0	18	0	0	17	9	0	28	22	22	homozygous	Outside Gene	NA	1
Chr1	15430033	.	T	C	1	76	20	12	51	35	29	25	11	11	homozygous	Outside Gene	NA	0.71831
Chr1	15430601	.	A	T	0	39	2	2	36	21	32	25	10	10	homozygous	Outside Gene	NA	0.947368
Chr1	15430651	.	T	Y	0.006501	39	6	5	29	21	26	28	3	21	heterozygoes	Outside Gene	NA	0.828571
Chr1	15430703	.	C	M	0.073782	12	2	2	8	7	27	20	23	32	heterozygoes	Outside Gene	NA	0.8
Chr1	15430711	.	A	M	0.018786	11	8	6	3	3	27	27	0	11	heterozygoes	Outside Gene	NA	0.272727
Chr1	15430833	.	T	A	0	17	0	0	16	13	0	26	30	30	homozygous	Outside Gene	NA	1
Chr1	15430836	.	A	C	0	20	1	1	18	14	6	24	10	10	homozygous	Outside Gene	NA	0.947368
Chr1	15431562	.	T	A	0	83	0	0	83	43	0	27	31	31	homozygous	Outside Gene	NA	1
Chr1	15436424	.	A	G	0	13	0	0	11	9	0	28	2	2	homozygous	Outside Gene	NA	1
Chr1	15436426	.	T	A	0	14	1	1	12	10	14	27	2	2	homozygous	Outside Gene	NA	0.923077
Chr1	15436900	.	T	A	0	80	0	0	76	40	0	24	1	1	homozygous	Outside Gene	NA	1
Chr1	15437098	.	A	M	0	195	154	51	29	16	28	27	33	22	heterozygoes	Outside Gene	NA	0.15847
Chr1	15437119	.	G	S	0	191	141	58	41	24	21	24	22	11	heterozygoes	Outside Gene	NA	0.225275
Chr1	15437209	.	C	M	0	181	127	59	40	24	23	28	21	30	heterozygoes	Outside Gene	NA	0.239521
Chr1	15437324	.	T	K	0	54	37	22	17	13	22	29	20	31	heterozygoes	Outside Gene	NA	0.314815
Chr1	15437417	.	T	Y	0	157	95	55	48	30	25	21	2	20	heterozygoes	Outside Gene	NA	0.335664
Chr1	15437440	.	T	K	0	136	107	52	27	17	28	28	13	2	heterozygoes	Outside Gene	NA	0.201493
Chr1	15437464	.	G	K	0	131	89	45	37	24	27	24	23	32	heterozygoes	Outside Gene	NA	0.293651
Chr1	15437530	.	G	S	0	110	81	55	17	12	26	28	21	12	heterozygoes	Outside Gene	NA	0.173469
Chr1	15437573	.	T	W	0	126	79	45	42	27	24	24	11	22	heterozygoes	Outside Gene	NA	0.347107
Chr1	15437672	.	C	M	0	112	75	47	22	10	15	19	1	10	heterozygoes	Outside Gene	NA	0.226804
Chr1	15437727	.	G	R	0	150	108	52	33	22	24	27	12	30	heterozygoes	Outside Gene	NA	0.234043
Chr1	15437732	.	A	R	0	174	120	55	45	24	25	28	0	22	heterozygoes	Outside Gene	NA	0.272727
Chr1	15437837	.	T	Y	0	128	51	37	75	34	24	27	12	30	heterozygoes	Outside Gene	NA	0.595238
Chr1	15437915	.	T	A	0	134	0	0	126	47	0	28	10	10	homozygous	Outside Gene	NA	1
Chr1	15437924	.	A	W	0	168	141	54	26	20	26	29	10	23	heterozygoes	Outside Gene	NA	0.155689
Chr1	15437959	.	T	W	0	157	113	40	39	23	25	26	3	30	heterozygoes	Outside Gene	NA	0.256579
Chr1	15437969	.	A	C	0	34	0	0	29	16	0	26	1	1	homozygous	Outside Gene	NA	1
Chr1	15437972	.	T	G	0	22	0	0	18	12	0	26	23	23	homozygous	Outside Gene	NA	1
Chr1	15438012	.	T	K	0	38	26	16	12	9	28	28	0	11	heterozygoes	Outside Gene	NA	0.315789
Chr1	15438095	.	A	T	0	23	0	0	23	9	0	29	13	13	homozygous	Outside Gene	NA	1
Chr1	15438103	.	C	T	0	12	0	0	12	9	0	30	32	32	homozygous	Outside Gene	NA	1
Chr1	15440356	.	T	W	0	42	33	18	9	5	20	29	3	30	heterozygoes	Exonic	AT1G40470.1	0.214286
Chr1	15478571	.	C	M	0.005841	20	11	9	4	4	15	14	0	11	heterozygoes	Exonic	AT1G41660.1	0.266667
Chr1	15593570	.	A	M	0	84	58	40	16	11	24	28	2	13	heterozygoes	Exonic	AT1G41825.1	0.216216
Chr1	15596196	.	T	C	0	48	0	0	46	28	0	26	31	31	homozygous	Exonic	AT1G41827.1	1
Chr1	15656727	.	A	C	0	18	0	0	17	13	0	26	31	31	homozygous	Outside Gene	NA	1
Chr1	15670349	.	C	A	0	10	0	0	10	9	0	29	23	23	homozygous	Outside Gene	NA	1
Chr1	15700720	.	G	R	0	104	28	21	68	31	20	23	13	31	heterozygoes	Outside Gene	NA	0.708333
Chr1	15739799	.	G	T	0	13	0	0	12	11	0	19	11	11	homozygous	Exonic	AT1G42140.1	1
Chr1	15747379	.	C	G	0	10	0	0	10	10	0	27	11	11	homozygous	Outside Gene	NA	1
Chr1	15830277	.	T	W	0	67	34	22	28	14	22	19	3	30	heterozygoes	Exonic	AT1G42365.1	0.451613
Chr1	15833219	.	C	T	0	18	1	1	13	10	18	27	11	11	homozygous	Exonic	AT1G42365.1	0.928571
Chr1	15884836	.	A	R	0	98	76	53	17	12	20	25	2	20	heterozygoes	Outside Gene	NA	0.182796
Chr1	15972403	.	A	T	0	67	0	0	66	39	0	25	12	12	homozygous	Outside Gene	NA	1
Chr1	16003777	.	A	R	0	68	36	25	26	22	22	26	20	2	heterozygoes	Outside Gene	NA	0.419355
Chr1	16086054	.	C	S	0.000413	37	28	20	7	5	23	20	0	33	heterozygoes	Exonic	AT1G42727.1	0.2
Chr1	16086086	.	C	M	0.004451	51	42	27	8	7	26	20	20	31	heterozygoes	Exonic	AT1G42727.1	0.16
Chr1	16096853	.	A	T	0	40	0	0	35	28	0	24	33	33	homozygous	Outside Gene	NA	1
Chr1	16362993	.	C	A	0	67	0	0	65	45	0	24	31	31	homozygous	Outside Gene	NA	1
Chr1	16510050	.	G	A	0.999981	89	15	11	71	19	20	29	30	30	homozygous	Outside Gene	NA	0.825581
Chr1	16510191	.	T	K	0	54	43	27	11	7	28	30	23	32	heterozygoes	Outside Gene	NA	0.203704
Chr1	16510214	.	G	R	0	75	53	34	21	14	26	28	1	23	heterozygoes	Outside Gene	NA	0.283784
Chr1	16510319	.	A	G	1	169	45	31	123	38	25	28	21	21	homozygous	Outside Gene	NA	0.732143
Chr1	16510334	.	T	Y	0	189	123	50	39	23	27	28	0	22	heterozygoes	Outside Gene	NA	0.240741
Chr1	16510354	.	T	Y	0	131	108	49	20	13	27	28	30	12	heterozygoes	Outside Gene	NA	0.15625
Chr1	16510359	.	A	R	0	102	71	42	16	12	23	20	13	31	heterozygoes	Outside Gene	NA	0.183908
Chr1	16510422	.	A	W	0.000258	35	6	5	29	18	30	30	1	32	heterozygoes	Outside Gene	NA	0.828571
Chr1	16510431	.	G	T	0	46	2	2	37	21	25	26	2	2	homozygous	Outside Gene	NA	0.948718
Chr1	16510490	.	C	T	0.999997	81	14	13	66	29	24	28	32	32	homozygous	Outside Gene	NA	0.825
Chr1	16511004	.	C	Y	0	35	18	13	11	9	17	18	1	23	heterozygoes	Outside Gene	NA	0.37931
Chr1	16511008	.	C	Y	0	38	23	17	12	9	18	17	0	22	heterozygoes	Outside Gene	NA	0.342857
Chr1	16511023	.	T	W	0	37	25	14	8	5	26	24	13	20	heterozygoes	Outside Gene	NA	0.242424
Chr1	16511033	.	G	R	0.007883	15	4	4	9	7	10	19	10	32	heterozygoes	Outside Gene	NA	0.692308
Chr1	16511543	.	T	Y	0	26	13	11	8	7	20	31	10	32	heterozygoes	Outside Gene	NA	0.380952
Chr1	16512266	.	C	M	0	84	58	25	14	11	27	21	22	33	heterozygoes	Outside Gene	NA	0.194444
Chr1	16512278	.	A	R	0	54	20	12	23	10	28	25	1	23	heterozygoes	Outside Gene	NA	0.534884
Chr1	16512948	.	T	W	0	93	64	38	24	20	26	23	23	10	heterozygoes	Outside Gene	NA	0.272727
Chr1	16513046	.	A	R	0	77	53	31	24	12	27	28	33	11	heterozygoes	Outside Gene	NA	0.311688
Chr1	16513280	.	G	R	0	42	24	20	14	12	21	18	0	22	heterozygoes	Exonic	AT1G43740.1	0.368421
Chr1	16513349	.	T	C	0	90	6	6	84	31	20	26	33	33	homozygous	Exonic	AT1G43740.1	0.933333
Chr1	16513374	.	C	Y	0	150	110	50	31	20	20	20	2	20	heterozygoes	Exonic	AT1G43740.1	0.219858
Chr1	16513376	.	G	R	0	154	125	53	26	19	25	25	12	30	heterozygoes	Exonic	AT1G43740.1	0.172185
Chr1	16513395	.	G	R	0	138	76	43	45	29	22	25	10	32	heterozygoes	Exonic	AT1G43740.1	0.371901
Chr1	16513435	.	T	Y	0	89	34	22	51	25	24	29	30	12	heterozygoes	Exonic	AT1G43740.1	0.6
Chr1	16513442	.	G	R	0	75	33	22	41	24	25	29	13	31	heterozygoes	Exonic	AT1G43740.1	0.554054
Chr1	16513463	.	T	Y	0	123	77	46	41	25	26	28	2	20	heterozygoes	Exonic	AT1G43740.1	0.347458
Chr1	16513513	.	A	G	0	122	14	13	106	53	26	27	22	22	homozygous	Exonic	AT1G43740.1	0.883333
Chr1	16513563	.	T	K	0	186	31	21	135	54	23	25	10	1	heterozygoes	Exonic	AT1G43740.1	0.813253
Chr1	16513601	.	T	Y	0	102	39	26	59	31	25	23	3	21	heterozygoes	Exonic	AT1G43740.1	0.602041
Chr1	16513664	.	T	Y	0	127	43	30	73	31	21	24	32	10	heterozygoes	Exonic	AT1G43740.1	0.62931
Chr1	16513674	.	G	K	0	90	37	26	37	23	18	25	3	12	heterozygoes	Exonic	AT1G43740.1	0.5
Chr1	16513851	.	T	Y	0	52	37	24	13	11	25	25	3	21	heterozygoes	Exonic	AT1G43740.1	0.26
Chr1	16513918	.	C	A	1	38	13	12	25	20	25	25	21	21	homozygous	Exonic	AT1G43740.1	0.657895
Chr1	16514029	.	T	G	0	231	17	13	191	36	13	26	10	10	homozygous	Exonic	AT1G43740.1	0.918269
Chr1	16514818	.	A	M	0	154	99	56	49	29	25	24	31	20	heterozygoes	Exonic	AT1G43740.1	0.331081
Chr1	16514888	.	G	K	0	99	78	33	21	12	30	28	20	31	heterozygoes	Exonic	AT1G43740.1	0.212121
Chr1	16514921	.	A	M	0	155	56	38	93	50	26	28	1	10	heterozygoes	Exonic	AT1G43740.1	0.624161
Chr1	16515041	.	G	R	0	80	55	29	25	17	24	26	23	1	heterozygoes	Exonic	AT1G43740.1	0.3125
Chr1	16515045	.	C	Y	0	98	80	36	17	9	27	27	20	2	heterozygoes	Exonic	AT1G43740.1	0.175258
Chr1	16515053	.	T	Y	0	125	71	36	42	21	26	27	20	2	heterozygoes	Exonic	AT1G43740.1	0.371681
Chr1	16515388	.	G	R	0.002498	60	51	32	9	8	25	26	12	30	heterozygoes	Outside Gene	NA	0.15
Chr1	16515392	.	G	S	0	61	40	28	19	15	29	28	11	22	heterozygoes	Outside Gene	NA	0.322034
Chr1	16515445	.	G	K	0	34	13	11	16	12	27	28	22	33	heterozygoes	Outside Gene	NA	0.551724
Chr1	16515509	.	G	R	0	65	39	25	15	9	22	28	0	22	heterozygoes	Outside Gene	NA	0.277778
Chr1	16515511	.	G	R	0	60	45	31	13	9	19	28	2	20	heterozygoes	Outside Gene	NA	0.224138
Chr1	16515526	.	G	R	0.00055	26	20	15	6	5	24	20	10	32	heterozygoes	Outside Gene	NA	0.230769
Chr1	16516206	.	C	Y	0	56	36	20	19	13	20	21	1	23	heterozygoes	Exonic	AT1G43745.1	0.345455
Chr1	16516941	.	G	R	0	24	15	14	5	4	25	31	11	33	heterozygoes	Exonic	AT1G43745.1	0.25
Chr1	16516968	.	T	W	0	113	88	32	22	17	28	29	0	33	heterozygoes	Exonic	AT1G43745.1	0.2
Chr1	16517113	.	G	S	0.002537	55	45	21	8	7	23	28	10	23	heterozygoes	Exonic	AT1G43745.1	0.150943
Chr1	16517475	.	A	R	0	182	147	58	33	17	25	22	33	11	heterozygoes	Exonic	AT1G43745.1	0.183333
Chr1	16517550	.	T	W	0	120	66	35	49	26	25	26	21	12	heterozygoes	Exonic	AT1G43745.1	0.426087
Chr1	16517667	.	C	S	0	51	37	31	11	11	22	24	11	22	heterozygoes	Exonic	AT1G43745.1	0.229167
Chr1	16518141	.	C	S	0	154	46	30	107	35	27	29	1	32	heterozygoes	Exonic	AT1G43745.1	0.699346
Chr1	16518215	.	C	Y	0	111	41	31	67	33	23	28	2	20	heterozygoes	Exonic	AT1G43745.1	0.62037
Chr1	16518279	.	A	C	1	206	68	38	136	53	26	28	1	1	homozygous	Exonic	AT1G43745.1	0.666667
Chr1	16518332	.	T	C	0.99657	332	47	29	279	57	23	26	0	0	homozygous	Exonic	AT1G43745.1	0.855828
Chr1	16518355	.	T	K	0	58	19	14	35	17	21	25	21	30	heterozygoes	Exonic	AT1G43745.1	0.648148
Chr1	16518419	.	A	R	0	165	41	28	122	47	27	26	11	33	heterozygoes	Exonic	AT1G43745.1	0.748466
Chr1	16518775	.	G	R	0	67	34	25	17	13	19	19	20	2	heterozygoes	Outside Gene	NA	0.333333
Chr1	16518792	.	A	R	0	171	138	63	31	20	23	25	0	22	heterozygoes	Outside Gene	NA	0.183432
Chr1	16519280	.	G	R	0	45	30	25	14	6	22	27	10	32	heterozygoes	Outside Gene	NA	0.318182
Chr1	16519288	.	T	K	0	83	50	34	30	14	23	25	23	32	heterozygoes	Outside Gene	NA	0.375
Chr1	16519311	.	G	R	0	94	71	38	21	13	25	27	1	23	heterozygoes	Outside Gene	NA	0.228261
Chr1	16519416	.	A	R	0	68	47	29	19	15	24	27	3	21	heterozygoes	Outside Gene	NA	0.287879
Chr1	16519528	.	G	K	0	37	18	14	18	13	26	30	2	13	heterozygoes	Outside Gene	NA	0.5
Chr1	16519730	.	C	Y	0	112	80	38	16	9	24	27	20	2	heterozygoes	Outside Gene	NA	0.166667
Chr1	16519764	.	C	M	0	51	14	11	34	14	28	27	3	12	heterozygoes	Outside Gene	NA	0.708333
Chr1	16519846	.	T	K	0	44	33	26	7	7	25	29	3	12	heterozygoes	Outside Gene	NA	0.175
Chr1	16519921	.	A	G	0	13	0	0	13	12	0	28	20	20	homozygous	Outside Gene	NA	1
Chr1	16520084	.	G	S	0	64	28	20	28	14	18	26	1	32	heterozygoes	Outside Gene	NA	0.5
Chr1	16520101	.	C	Y	0.000874	52	37	22	7	5	22	31	1	23	heterozygoes	Outside Gene	NA	0.159091
Chr1	16522216	.	A	R	0	104	32	26	69	34	22	26	22	0	heterozygoes	Exonic	AT1G43750.1	0.683168
Chr1	16522296	.	G	S	0	40	31	21	8	7	24	29	0	33	heterozygoes	Exonic	AT1G43750.1	0.205128
Chr1	16522314	.	C	S	0	86	35	22	33	25	25	19	3	30	heterozygoes	Exonic	AT1G43750.1	0.485294
Chr1	16522327	.	G	K	0	136	66	41	61	32	21	23	23	32	heterozygoes	Exonic	AT1G43750.1	0.480315
Chr1	16522374	.	G	R	0	102	70	43	24	18	22	25	10	32	heterozygoes	Exonic	AT1G43750.1	0.255319
Chr1	16522378	.	C	Y	0	111	85	45	23	15	25	25	21	3	heterozygoes	Exonic	AT1G43750.1	0.212963
Chr1	16522417	.	G	R	0	42	16	14	18	14	18	18	0	22	heterozygoes	Exonic	AT1G43750.1	0.529412
Chr1	16522442	.	T	W	0	75	57	31	13	9	23	24	13	20	heterozygoes	Exonic	AT1G43750.1	0.185714
Chr1	16522460	.	G	K	0	77	42	29	17	15	22	25	30	21	heterozygoes	Exonic	AT1G43750.1	0.288136
Chr1	16522486	.	T	Y	0	39	22	19	15	12	22	23	11	33	heterozygoes	Exonic	AT1G43750.1	0.405405
Chr1	16522495	.	C	Y	0	55	33	26	18	12	24	19	1	23	heterozygoes	Exonic	AT1G43750.1	0.352941
Chr1	16522579	.	G	A	1	113	23	20	89	32	26	27	13	13	homozygous	Exonic	AT1G43750.1	0.794643
Chr1	16522861	.	T	Y	0	61	39	25	18	11	21	21	20	2	heterozygoes	Exonic	AT1G43750.1	0.315789
Chr1	16522968	.	A	R	0	55	44	25	8	7	25	30	2	20	heterozygoes	Exonic	AT1G43750.1	0.153846
Chr1	16523068	.	A	R	0	74	28	18	43	27	23	29	21	3	heterozygoes	Exonic	AT1G43750.1	0.605634
Chr1	16523142	.	A	M	0	30	19	16	11	9	25	26	23	32	heterozygoes	Exonic	AT1G43750.1	0.366667
Chr1	16523595	.	C	T	1	277	60	29	213	56	22	29	33	33	homozygous	Exonic	AT1G43750.1	0.78022
Chr1	16523653	.	A	G	0	101	11	7	89	39	23	26	11	11	homozygous	Exonic	AT1G43750.1	0.89
Chr1	16523656	.	G	A	0	101	12	8	89	41	27	27	1	1	homozygous	Exonic	AT1G43750.1	0.881188
Chr1	16523704	.	A	G	0.999507	178	25	22	147	61	24	27	2	2	homozygous	Exonic	AT1G43750.1	0.854651
Chr1	16523746	.	C	T	0	326	7	5	316	70	24	29	32	32	homozygous	Exonic	AT1G43750.1	0.978328
Chr1	16523899	.	A	T	1	137	35	29	102	27	27	30	23	23	homozygous	Exonic	AT1G43750.1	0.744526
Chr1	16523958	.	A	R	0	160	85	49	41	28	27	29	22	0	heterozygoes	Exonic	AT1G43750.1	0.325397
Chr1	16523978	.	G	R	0	136	49	30	82	36	27	25	11	33	heterozygoes	Exonic	AT1G43750.1	0.625954
Chr1	16523988	.	C	Y	0	124	93	41	28	17	27	25	21	3	heterozygoes	Exonic	AT1G43750.1	0.231405
Chr1	16524183	.	A	R	0	115	66	42	48	21	25	27	30	12	heterozygoes	Outside Gene	NA	0.421053
Chr1	16524193	.	A	R	0	169	103	51	36	15	25	27	13	31	heterozygoes	Outside Gene	NA	0.258993
Chr1	16524217	.	C	Y	0	133	82	43	45	24	23	27	1	23	heterozygoes	Outside Gene	NA	0.354331
Chr1	16525019	.	G	R	0	58	41	24	16	11	28	27	2	20	heterozygoes	Outside Gene	NA	0.280702
Chr1	16525063	.	T	C	1	121	27	18	91	43	25	24	12	12	homozygous	Outside Gene	NA	0.771186
Chr1	16526532	.	G	A	1	83	19	17	63	26	25	25	13	13	homozygous	Exonic	AT1G43755.1	0.768293
Chr1	16526543	.	T	W	0	148	96	44	30	18	24	23	33	0	heterozygoes	Exonic	AT1G43755.1	0.238095
Chr1	16526568	.	A	R	0	104	81	46	23	13	27	31	10	32	heterozygoes	Exonic	AT1G43755.1	0.221154
Chr1	16526607	.	T	Y	0	62	49	31	9	8	19	23	3	21	heterozygoes	Exonic	AT1G43755.1	0.155172
Chr1	16526667	.	T	Y	0	100	78	48	17	13	24	30	20	2	heterozygoes	Exonic	AT1G43755.1	0.178947
Chr1	16526673	.	T	W	0	91	65	40	24	20	26	25	21	12	heterozygoes	Exonic	AT1G43755.1	0.269663
Chr1	16526801	.	G	S	0	73	46	26	11	7	24	29	11	22	heterozygoes	Exonic	AT1G43755.1	0.192982
Chr1	16526868	.	C	Y	0	95	29	18	43	21	28	29	20	2	heterozygoes	Exonic	AT1G43755.1	0.597222
Chr1	16526912	.	C	Y	0	198	63	37	130	54	23	27	33	11	heterozygoes	Exonic	AT1G43755.1	0.673575
Chr1	16527111	.	G	R	0	87	27	19	57	37	23	28	23	1	heterozygoes	Exonic	AT1G43755.1	0.678571
Chr1	16527170	.	T	C	0	229	26	16	197	45	26	29	32	32	homozygous	Exonic	AT1G43755.1	0.883408
Chr1	16527272	.	T	Y	0	56	25	21	24	12	21	26	2	20	heterozygoes	Exonic	AT1G43755.1	0.489796
Chr1	16527406	.	G	R	0	144	111	50	32	18	26	29	21	3	heterozygoes	Exonic	AT1G43755.1	0.223776
Chr1	16717242	.	G	R	0	74	47	31	22	18	23	25	13	31	heterozygoes	Exonic	AT1G44020.1	0.318841
Chr1	16745418	.	G	K	0.001746	54	44	32	9	8	24	18	2	13	heterozygoes	Exonic	AT1G44060.1	0.169811
Chr1	16745528	.	G	R	0	50	39	28	9	8	22	21	12	30	heterozygoes	Exonic	AT1G44060.1	0.1875
Chr1	16745533	.	C	S	0	44	34	25	9	8	18	25	10	23	heterozygoes	Exonic	AT1G44060.1	0.209302
Chr1	16750249	.	C	M	0.000365	32	24	23	6	6	27	28	2	13	heterozygoes	Exonic	AT1G44070.1	0.2
Chr1	17111433	.	T	W	0.039285	19	15	10	3	3	17	25	3	30	heterozygoes	Outside Gene	NA	0.166667
Chr1	17139701	.	G	A	0.011344	8	1	1	5	5	29	20	20	20	homozygous	Exonic	AT1G45221.1	0.833333
Chr1	17139709	.	A	R	0.096347	13	2	2	10	9	30	25	1	23	heterozygoes	Exonic	AT1G45221.1	0.833333
Chr1	17140346	.	G	R	0.000184	33	27	20	6	4	28	29	0	22	heterozygoes	Outside Gene	NA	0.181818
Chr1	17140509	.	C	Y	0	187	143	54	41	20	25	21	21	3	heterozygoes	Outside Gene	NA	0.222826
Chr1	17141141	.	G	R	0	62	45	31	17	10	21	28	31	13	heterozygoes	Outside Gene	NA	0.274194
Chr1	17141581	.	G	R	0	41	25	17	9	6	26	25	13	31	heterozygoes	Exonic	AT1G45223.1	0.264706
Chr1	17141662	.	T	W	0	81	55	39	15	10	16	23	0	33	heterozygoes	Exonic	AT1G45223.1	0.214286
Chr1	17141939	.	G	R	0	97	67	39	25	15	26	23	22	0	heterozygoes	Outside Gene	NA	0.271739
Chr1	17143000	.	G	R	0	108	81	44	25	16	28	26	32	10	heterozygoes	Outside Gene	NA	0.235849
Chr1	17143122	.	G	R	0	68	52	31	13	11	24	24	11	33	heterozygoes	Outside Gene	NA	0.2
Chr1	17143143	.	A	R	0	134	99	46	33	23	26	27	0	22	heterozygoes	Outside Gene	NA	0.25
Chr1	17143759	.	A	M	0	180	66	41	102	46	28	26	11	0	heterozygoes	Outside Gene	NA	0.607143
Chr1	17143798	.	C	T	1	207	71	42	135	58	23	27	3	3	homozygous	Outside Gene	NA	0.65534
Chr1	17143877	.	A	M	0	120	54	32	55	38	17	22	22	33	heterozygoes	Outside Gene	NA	0.504587
Chr1	17143897	.	T	Y	0	153	65	43	85	44	24	28	21	3	heterozygoes	Outside Gene	NA	0.566667
Chr1	17144159	.	C	Y	0	158	106	52	47	29	27	28	11	33	heterozygoes	Outside Gene	NA	0.30719
Chr1	17144312	.	G	S	0	119	97	45	20	14	28	25	33	0	heterozygoes	Outside Gene	NA	0.17094
Chr1	17144331	.	C	Y	0	48	21	16	15	12	15	25	1	23	heterozygoes	Outside Gene	NA	0.416667
Chr1	17144402	.	T	W	0	102	74	49	21	16	25	26	0	33	heterozygoes	Outside Gene	NA	0.221053
Chr1	17145309	.	A	R	0	76	62	43	13	11	19	27	0	22	heterozygoes	Outside Gene	NA	0.173333
Chr1	17195344	.	C	Y	0	76	58	35	16	14	26	29	31	13	heterozygoes	Outside Gene	NA	0.216216
Chr1	17529681	.	C	S	0	53	32	27	11	9	18	15	11	22	heterozygoes	Outside Gene	NA	0.255814
Chr1	17624941	.	C	T	0	34	0	0	32	20	0	26	13	13	homozygous	Exonic	AT1G47860.1	1
Chr1	17746432	.	C	Y	0	119	94	48	21	17	27	22	12	30	heterozygoes	Intronic	AT1G48090.1	0.182609
Chr1	18398160	.	G	A	0	13	0	0	13	11	0	22	1	1	homozygous	Outside Gene	NA	1
Chr1	18632944	.	G	R	0	103	51	42	34	26	14	27	12	30	heterozygoes	Outside Gene	NA	0.4
Chr1	18719574	.	T	A	0	37	0	0	35	24	0	26	11	11	homozygous	Exonic	AT1G50520.1	1
Chr1	18745800	.	C	Y	0.000606	34	28	22	6	6	27	26	0	22	heterozygoes	Outside Gene	NA	0.176471
Chr1	19013856	.	T	K	0	48	28	16	15	8	24	22	1	10	heterozygoes	Outside Gene	NA	0.348837
Chr1	19022373	.	T	W	0.000382	36	28	12	6	3	22	30	3	30	heterozygoes	Outside Gene	NA	0.176471
Chr1	19640438	.	A	W	0.092184	29	22	11	4	3	22	22	3	30	heterozygoes	Outside Gene	NA	0.153846
Chr1	19706196	.	T	W	0	77	40	34	36	27	26	27	23	10	heterozygoes	Exonic	AT1G52905.1	0.473684
Chr1	19848671	.	T	Y	0	32	22	11	10	7	22	27	2	20	heterozygoes	Outside Gene	NA	0.3125
Chr1	20291169	.	T	Y	0	58	41	25	16	6	26	28	0	22	heterozygoes	Exonic	AT1G54360.5	0.280702
Chr1	20686422	.	T	C	0	76	0	0	69	36	0	25	22	22	homozygous	Outside Gene	NA	1
Chr1	20768935	.	A	W	0	76	56	23	16	5	28	21	30	3	heterozygoes	Outside Gene	NA	0.222222
Chr1	21206555	.	G	T	0	11	0	0	11	6	0	26	11	11	homozygous	Outside Gene	NA	1
Chr1	21214574	.	T	Y	0	60	34	24	9	7	13	12	2	20	heterozygoes	Exonic	AT1G56612.3	0.209302
Chr1	21608203	.	A	R	0	179	65	41	79	46	15	18	12	30	heterozygoes	Outside Gene	NA	0.548611
Chr1	21608317	.	A	R	0	180	108	58	63	41	24	23	33	11	heterozygoes	Outside Gene	NA	0.368421
Chr1	21608424	.	T	W	0	178	105	64	55	33	28	22	32	1	heterozygoes	Outside Gene	NA	0.34375
Chr1	21609060	.	A	R	0	87	58	36	19	17	22	24	32	10	heterozygoes	Outside Gene	NA	0.246753
Chr1	21609588	.	G	R	0	104	87	45	16	13	24	18	22	0	heterozygoes	Outside Gene	NA	0.15534
Chr1	21609975	.	G	R	0	44	28	17	8	7	23	15	11	33	heterozygoes	Outside Gene	NA	0.222222
Chr1	21610006	.	T	W	0.043363	39	28	23	5	5	16	23	1	32	heterozygoes	Outside Gene	NA	0.151515
Chr1	21610343	.	A	R	0	115	61	48	33	23	16	17	31	13	heterozygoes	Outside Gene	NA	0.351064
Chr1	21610550	.	A	M	0	156	92	55	53	37	24	23	20	31	heterozygoes	Outside Gene	NA	0.365517
Chr1	21610640	.	T	W	0	165	104	54	54	32	21	22	32	1	heterozygoes	Outside Gene	NA	0.341772
Chr1	21744276	.	C	T	0	74	0	0	66	43	0	23	2	2	homozygous	Outside Gene	NA	1
Chr1	21752772	.	A	M	0	29	18	11	10	7	28	25	1	10	heterozygoes	Exonic	AT1G58602.2	0.357143
Chr1	21763990	.	T	A	0	37	0	0	33	26	0	23	13	13	homozygous	Intronic	AT1G58602.2	1
Chr1	21765160	.	G	A	0	46	0	0	43	30	0	27	22	22	homozygous	Exonic	AT1G58602.2	1
Chr1	22056051	.	A	M	0.050229	32	22	18	5	3	21	12	0	11	heterozygoes	Exonic	AT1G59910.1	0.185185
Chr1	22112210	.	A	T	0	23	0	0	22	19	0	25	13	13	homozygous	Outside Gene	NA	1
Chr1	22170154	.	G	T	0	36	0	0	36	26	0	23	11	11	homozygous	Exonic	AT1G60110.1	1
Chr1	22320256	.	A	C	0	78	0	0	77	43	0	23	11	11	homozygous	Outside Gene	NA	1
Chr1	22611736	.	G	R	0.010183	6	2	2	4	4	32	30	2	20	heterozygoes	Outside Gene	NA	0.666667
Chr1	22615844	.	G	T	0	12	0	0	12	10	0	23	2	2	homozygous	Exonic	AT1G61310.1	1
Chr1	23240294	.	T	C	0	52	0	0	46	30	0	24	21	21	homozygous	Outside Gene	NA	1
Chr1	23240467	.	T	A	0	14	0	0	14	12	0	25	22	22	homozygous	Outside Gene	NA	1
Chr1	23896372	.	G	T	0	29	2	2	22	16	4	24	1	1	homozygous	Outside Gene	NA	0.916667
Chr1	24190844	.	A	C	0	62	0	0	58	36	0	24	33	33	homozygous	Outside Gene	NA	1
Chr1	24553559	.	T	A	0	49	0	0	49	27	0	25	31	31	homozygous	Intronic	AT1G65960.2	1
Chr1	24885142	.	G	S	0	121	91	52	28	25	27	29	11	22	heterozygoes	Exonic	AT1G66730.1	0.235294
Chr1	24885176	.	T	W	0	171	94	55	75	39	27	28	33	0	heterozygoes	Exonic	AT1G66730.1	0.443787
Chr1	24885220	.	C	Y	0	106	85	53	18	14	21	24	20	2	heterozygoes	Exonic	AT1G66730.1	0.174757
Chr1	24885254	.	C	Y	0	115	73	48	37	24	21	28	3	21	heterozygoes	Exonic	AT1G66730.1	0.336364
Chr1	25877674	.	G	R	0	97	80	47	15	13	23	30	2	20	heterozygoes	Outside Gene	NA	0.157895
Chr1	26502870	.	A	M	0	82	44	36	17	14	11	12	0	11	heterozygoes	Outside Gene	NA	0.278689
Chr1	26621549	.	C	T	0	54	0	0	51	32	0	26	12	12	homozygous	Exonic	AT1G70600.1	1
Chr1	27787081	.	A	R	0	42	33	17	8	3	22	24	2	20	heterozygoes	Intronic	AT1G73885.1	0.195122
Chr1	27787083	.	A	R	0	34	27	15	7	3	18	26	2	20	heterozygoes	Exonic	AT1G73885.1	0.205882
Chr1	27860392	.	T	W	0	37	19	13	11	8	22	13	1	32	heterozygoes	Outside Gene	NA	0.366667
Chr1	28369259	.	C	A	0	32	0	0	29	17	0	25	1	1	homozygous	Outside Gene	NA	1
Chr1	28504480	.	G	A	0	19	0	0	18	15	0	26	22	22	homozygous	Exonic	AT1G75920.4	1
Chr1	28688384	.	G	R	0	112	93	52	18	15	26	30	3	21	heterozygoes	Exonic	AT1G76460.1	0.162162
Chr1	28815123	.	G	A	0	14	0	0	14	11	0	28	22	22	homozygous	Outside Gene	NA	1
Chr1	29301337	.	A	R	0	80	63	41	12	10	19	29	0	22	heterozygoes	Exonic	AT1G77930.2	0.16
Chr1	29301360	.	G	R	0	165	111	58	48	25	26	23	12	30	heterozygoes	Exonic	AT1G77930.2	0.301887
Chr1	29301458	.	A	M	0	145	85	54	56	35	26	26	33	22	heterozygoes	Intronic	AT1G77930.2	0.397163
Chr1	29469816	.	A	C	0	34	0	0	25	19	0	17	1	1	homozygous	Outside Gene	NA	1
Chr1	29697449	.	G	R	0.008321	57	43	33	8	8	24	23	13	31	heterozygoes	Exonic	AT1G78960.1	0.156863
Chr2	2624	.	C	G	0	3363	59	38	3276	48	25	28	10	10	homozygous	Exonic	AT2G01008.1	0.982309
Chr2	5686	.	A	G	0	306	19	16	255	44	16	24	30	30	homozygous	Outside Gene	NA	0.930657
Chr2	9773	.	A	G	0	1838	99	57	1632	82	19	27	22	22	homozygous	Outside Gene	NA	0.942808
Chr2	10138	.	A	G	1	6326	1599	90	4508	51	23	28	2	2	homozygous	Outside Gene	NA	0.738169
Chr2	10142	.	T	A	1	5458	1537	86	3756	55	28	25	0	0	homozygous	Outside Gene	NA	0.709616
Chr2	10152	.	T	C	0	3654	221	55	2668	76	15	25	3	3	homozygous	Outside Gene	NA	0.923503
Chr2	47156	.	C	Y	0	65	37	25	24	18	22	23	3	21	heterozygoes	Exonic	AT2G01034.1	0.393443
Chr2	55086	.	C	A	0	23	1	1	21	10	5	25	21	21	homozygous	Outside Gene	NA	0.954545
Chr2	708230	.	T	A	0	14	0	0	14	11	0	23	23	23	homozygous	Outside Gene	NA	1
Chr2	744455	.	C	Y	0	32	17	15	7	4	24	17	1	23	heterozygoes	Outside Gene	NA	0.291667
Chr2	1435288	.	C	Y	0	69	56	35	11	8	22	28	10	32	heterozygoes	Outside Gene	NA	0.164179
Chr2	1606629	.	A	W	0	103	65	43	18	15	21	19	10	23	heterozygoes	Outside Gene	NA	0.216867
Chr2	1849579	.	C	Y	0	50	19	15	29	19	27	26	2	20	heterozygoes	Exonic	AT2G05130.1	0.604167
Chr2	2112678	.	A	C	0	22	0	0	21	14	0	21	2	2	homozygous	Exonic	AT2G05660.1	1
Chr2	2252520	.	G	R	0	56	44	33	10	8	26	29	3	21	heterozygoes	Exonic	AT2G05880.1	0.185185
Chr2	2296614	.	A	T	0	31	0	0	28	19	0	25	33	33	homozygous	Outside Gene	NA	1
Chr2	2296621	.	A	G	0	27	0	0	26	19	0	19	32	32	homozygous	Outside Gene	NA	1
Chr2	2530051	.	A	C	0	84	1	1	80	50	32	25	10	10	homozygous	Outside Gene	NA	0.987654
Chr2	2569095	.	T	K	0	66	31	20	33	22	23	28	3	12	heterozygoes	Exonic	AT2G06470.1	0.515625
Chr2	2599960	.	T	G	0	40	0	0	39	27	0	23	1	1	homozygous	Exonic	AT2G06541.2	1
Chr2	2661734	.	G	K	0	111	71	46	39	25	27	28	22	33	heterozygoes	Exonic	AT2G06670.1	0.354545
Chr2	2673209	.	A	G	0	12	0	0	10	9	0	28	31	31	homozygous	Exonic	AT2G06710.1	1
Chr2	2695277	.	T	C	0	70	0	0	70	40	0	27	13	13	homozygous	Outside Gene	NA	1
Chr2	2806509	.	A	G	0	32	0	0	30	22	0	27	10	10	homozygous	Outside Gene	NA	1
Chr2	2828465	.	C	T	0	21	0	0	18	14	0	26	13	13	homozygous	Outside Gene	NA	1
Chr2	2881909	.	G	A	0	20	0	0	16	11	0	28	22	22	homozygous	Outside Gene	NA	1
Chr2	2902656	.	A	C	0	11	0	0	11	11	0	25	10	10	homozygous	Exonic	AT2G07010.1	1
Chr2	3071372	.	A	C	0	31	0	0	31	21	0	27	23	23	homozygous	Exonic	AT2G07395.1	1
Chr2	3084233	.	C	Y	0	75	30	23	44	25	26	27	11	33	heterozygoes	Outside Gene	NA	0.594595
Chr2	3084286	.	T	Y	0	41	27	14	9	7	20	23	3	21	heterozygoes	Outside Gene	NA	0.25
Chr2	3084482	.	A	R	0	91	72	42	17	11	30	25	32	10	heterozygoes	Exonic	AT2G07420.1	0.191011
Chr2	3084599	.	C	M	0	28	8	6	20	13	30	26	21	30	heterozygoes	Exonic	AT2G07420.1	0.714286
Chr2	3085159	.	A	R	0	95	66	41	16	10	22	25	1	23	heterozygoes	Exonic	AT2G07420.1	0.195122
Chr2	3085178	.	A	R	0	74	61	36	13	10	29	25	12	30	heterozygoes	Exonic	AT2G07420.1	0.175676
Chr2	3085730	.	T	Y	0	57	35	27	10	8	19	26	0	22	heterozygoes	Exonic	AT2G07420.1	0.222222
Chr2	3085846	.	G	R	0	65	38	24	11	8	20	16	23	1	heterozygoes	Exonic	AT2G07420.1	0.22449
Chr2	3086236	.	T	Y	0	160	88	55	72	43	29	27	31	13	heterozygoes	Exonic	AT2G07420.1	0.45
Chr2	3086259	.	C	Y	0	178	96	57	73	40	25	27	23	1	heterozygoes	Exonic	AT2G07420.1	0.431953
Chr2	3086298	.	A	R	0	157	90	51	54	29	23	29	32	10	heterozygoes	Exonic	AT2G07420.1	0.375
Chr2	3086303	.	G	K	0	160	91	51	63	35	25	28	12	3	heterozygoes	Exonic	AT2G07420.1	0.409091
Chr2	3086435	.	C	Y	0	152	98	53	51	34	26	27	20	2	heterozygoes	Exonic	AT2G07420.1	0.342282
Chr2	3086446	.	G	S	0	155	91	51	60	37	25	29	10	23	heterozygoes	Exonic	AT2G07420.1	0.397351
Chr2	3086561	.	C	S	0	165	99	60	43	32	22	25	21	12	heterozygoes	Exonic	AT2G07420.1	0.302817
Chr2	3086628	.	A	W	0	131	58	40	60	39	19	26	20	13	heterozygoes	Exonic	AT2G07420.1	0.508475
Chr2	3086769	.	C	Y	0	113	79	47	28	22	25	23	11	33	heterozygoes	Exonic	AT2G07420.1	0.261682
Chr2	3086863	.	T	Y	0	98	52	36	34	24	20	26	1	23	heterozygoes	Exonic	AT2G07420.1	0.395349
Chr2	3086893	.	C	S	0	66	45	33	17	13	23	28	0	33	heterozygoes	Exonic	AT2G07420.1	0.274194
Chr2	3086899	.	A	M	0	66	48	33	16	12	24	25	3	12	heterozygoes	Exonic	AT2G07420.1	0.25
Chr2	3086938	.	A	R	0	123	95	58	27	18	21	22	21	3	heterozygoes	Exonic	AT2G07420.1	0.221311
Chr2	3087427	.	C	Y	0	127	77	48	43	20	21	20	22	0	heterozygoes	Exonic	AT2G07420.1	0.358333
Chr2	3087457	.	C	Y	0	169	95	54	71	36	25	26	10	32	heterozygoes	Exonic	AT2G07420.1	0.427711
Chr2	3087739	.	G	R	0	179	95	51	79	43	24	27	23	1	heterozygoes	Exonic	AT2G07420.1	0.454023
Chr2	3087765	.	T	K	0	151	97	51	51	34	23	27	10	1	heterozygoes	Exonic	AT2G07420.1	0.344595
Chr2	3087867	.	G	R	0	138	64	44	66	47	24	27	12	30	heterozygoes	Exonic	AT2G07420.1	0.507692
Chr2	3087907	.	G	R	0	97	66	42	28	17	19	21	2	20	heterozygoes	Exonic	AT2G07420.1	0.297872
Chr2	3087978	.	G	R	0	164	93	50	71	45	26	26	30	12	heterozygoes	Exonic	AT2G07420.1	0.432927
Chr2	3088020	.	C	Y	0	124	66	42	56	38	28	30	23	1	heterozygoes	Exonic	AT2G07420.1	0.459016
Chr2	3088089	.	G	K	0	170	93	57	77	46	26	27	33	22	heterozygoes	Exonic	AT2G07420.1	0.452941
Chr2	3088143	.	A	R	0	155	100	55	52	28	26	27	3	21	heterozygoes	Exonic	AT2G07420.1	0.342105
Chr2	3088151	.	G	R	0	132	92	51	39	25	25	25	30	12	heterozygoes	Exonic	AT2G07420.1	0.29771
Chr2	3088183	.	C	S	0	165	101	46	45	31	26	26	21	12	heterozygoes	Exonic	AT2G07420.1	0.308219
Chr2	3088287	.	G	R	0	112	95	53	17	15	26	26	1	23	heterozygoes	Exonic	AT2G07420.1	0.151786
Chr2	3088311	.	A	M	0	160	111	50	48	36	28	28	32	23	heterozygoes	Exonic	AT2G07420.1	0.301887
Chr2	3088663	.	T	K	0	201	76	49	115	56	25	26	20	31	heterozygoes	Exonic	AT2G07420.1	0.602094
Chr2	3088741	.	C	Y	0	133	44	30	73	37	24	21	10	32	heterozygoes	Exonic	AT2G07420.1	0.623932
Chr2	3088751	.	T	Y	0	135	60	41	74	42	26	27	32	10	heterozygoes	Exonic	AT2G07420.1	0.552239
Chr2	3088853	.	G	R	0	195	60	41	129	59	23	23	12	30	heterozygoes	Outside Gene	NA	0.68254
Chr2	3089121	.	C	M	0	150	76	43	70	37	26	27	13	2	heterozygoes	Outside Gene	NA	0.479452
Chr2	3089216	.	A	R	0	106	85	45	18	14	28	26	3	21	heterozygoes	Outside Gene	NA	0.174757
Chr2	3098247	.	G	K	0	79	54	37	23	17	28	28	1	10	heterozygoes	Outside Gene	NA	0.298701
Chr2	3098372	.	T	Y	0	92	62	43	28	18	26	22	33	11	heterozygoes	Exonic	AT2G07450.1	0.311111
Chr2	3099614	.	T	Y	0	85	70	37	15	8	27	30	1	23	heterozygoes	Exonic	AT2G07450.1	0.176471
Chr2	3104235	.	G	K	0	141	103	59	30	23	23	31	13	2	heterozygoes	Outside Gene	NA	0.225564
Chr2	3104262	.	A	W	0	160	106	60	33	16	23	25	20	13	heterozygoes	Outside Gene	NA	0.23741
Chr2	3226194	.	G	R	0.000117	10	6	6	4	4	15	25	11	33	heterozygoes	Outside Gene	NA	0.4
Chr2	3226474	.	T	Y	0	19	10	9	9	6	21	29	1	23	heterozygoes	Outside Gene	NA	0.473684
Chr2	3314501	.	G	A	0	522	65	42	418	78	23	24	2	2	homozygous	Outside Gene	NA	0.865424
Chr2	3335431	.	T	C	1	281	53	39	223	64	22	26	22	22	homozygous	Outside Gene	NA	0.807971
Chr2	3337485	.	T	C	1	179	42	30	131	41	21	26	31	31	homozygous	Outside Gene	NA	0.757225
Chr2	3377361	.	G	R	0	83	33	22	49	24	28	30	33	11	heterozygoes	Outside Gene	NA	0.597561
Chr2	3400045	.	G	C	1	242	57	29	180	40	25	28	2	2	homozygous	Outside Gene	NA	0.759494
Chr2	3438343	.	A	C	0	680	72	41	598	52	25	29	11	11	homozygous	Outside Gene	NA	0.892537
Chr2	3454018	.	C	M	0	32	9	5	21	8	20	24	21	30	heterozygoes	Intronic	AT2G07728.1	0.7
Chr2	3454081	.	T	Y	0	112	48	34	64	23	29	29	11	33	heterozygoes	Intronic	AT2G07728.1	0.571429
Chr2	3489260	.	T	C	1	212	57	30	151	52	29	27	1	1	homozygous	Intronic	AT2G07806.2	0.725962
Chr2	3548368	.	C	Y	0	27	20	16	6	4	19	29	1	23	heterozygoes	Exonic	AT2G07789.1	0.230769
Chr2	3549552	.	C	M	0.001164	54	44	27	9	8	22	20	3	12	heterozygoes	Exonic	AT2G07789.1	0.169811
Chr2	3549571	.	T	Y	0	72	54	31	17	12	24	23	23	1	heterozygoes	Exonic	AT2G07789.1	0.239437
Chr2	3550181	.	G	R	0	103	84	43	18	16	24	26	2	20	heterozygoes	Exonic	AT2G07789.1	0.176471
Chr2	3550215	.	G	S	0	87	48	30	32	17	26	24	20	13	heterozygoes	Exonic	AT2G07789.1	0.4
Chr2	3550367	.	G	R	0	68	44	28	24	15	26	27	21	3	heterozygoes	Exonic	AT2G07789.1	0.352941
Chr2	3550458	.	T	K	0.081936	29	22	18	4	4	24	17	22	33	heterozygoes	Exonic	AT2G07789.1	0.153846
Chr2	3586687	.	T	W	0	111	74	45	36	28	24	29	22	11	heterozygoes	Outside Gene	NA	0.327273
Chr2	3595182	.	T	Y	0	70	55	22	12	6	20	25	20	2	heterozygoes	Outside Gene	NA	0.179104
Chr2	3600667	.	C	M	0	71	52	27	17	13	26	28	11	0	heterozygoes	Outside Gene	NA	0.246377
Chr2	3606146	.	G	S	0	105	74	38	16	10	26	22	23	10	heterozygoes	Outside Gene	NA	0.177778
Chr2	3606155	.	A	W	0	90	65	34	20	11	26	24	32	1	heterozygoes	Outside Gene	NA	0.235294
Chr2	3606511	.	A	W	0	82	51	31	18	12	24	22	32	1	heterozygoes	Outside Gene	NA	0.26087
Chr2	3606535	.	A	R	0	188	147	31	33	14	27	26	32	10	heterozygoes	Outside Gene	NA	0.183333
Chr2	3607038	.	C	Y	0	185	133	58	24	17	21	28	2	20	heterozygoes	Outside Gene	NA	0.152866
Chr2	3607634	.	A	R	0	46	18	13	18	10	21	18	11	33	heterozygoes	Outside Gene	NA	0.5
Chr2	3607690	.	T	Y	0	55	28	14	18	15	22	27	0	22	heterozygoes	Outside Gene	NA	0.391304
Chr2	3609942	.	T	K	0	72	44	29	20	15	20	27	30	21	heterozygoes	Outside Gene	NA	0.3125
Chr2	3610270	.	C	Y	0.080377	19	13	11	3	3	24	17	2	20	heterozygoes	Outside Gene	NA	0.1875
Chr2	3610372	.	T	K	0	55	38	25	11	11	21	26	20	31	heterozygoes	Outside Gene	NA	0.22449
Chr2	3610384	.	G	R	0.000179	34	27	19	7	7	25	22	3	21	heterozygoes	Outside Gene	NA	0.205882
Chr2	3611495	.	A	R	0	23	16	12	6	6	18	25	3	21	heterozygoes	Outside Gene	NA	0.272727
Chr2	3612390	.	C	M	0	183	130	61	32	21	22	24	21	30	heterozygoes	Outside Gene	NA	0.197531
Chr2	3612855	.	A	R	0	137	34	21	71	32	23	26	31	13	heterozygoes	Outside Gene	NA	0.67619
Chr2	3613135	.	C	Y	0	161	110	49	36	21	21	24	1	23	heterozygoes	Outside Gene	NA	0.246575
Chr2	3613326	.	T	K	0	174	131	37	28	19	23	25	0	11	heterozygoes	Outside Gene	NA	0.176101
Chr2	3613432	.	T	W	0	116	66	37	33	14	21	27	2	31	heterozygoes	Outside Gene	NA	0.333333
Chr2	3613543	.	A	R	0	79	54	34	17	14	20	24	20	2	heterozygoes	Outside Gene	NA	0.239437
Chr2	3615360	.	G	R	0	169	73	41	55	22	25	24	31	13	heterozygoes	Exonic	AT2G07981.1	0.429688
Chr2	3615441	.	T	K	0	133	112	59	20	17	24	25	33	22	heterozygoes	Intronic	AT2G07981.1	0.151515
Chr2	3615521	.	A	R	0	97	51	21	19	12	21	17	32	10	heterozygoes	Exonic	AT2G07981.1	0.271429
Chr2	3615867	.	C	T	1	295	58	32	205	23	21	23	31	31	homozygous	Exonic	AT2G07981.1	0.779468
Chr2	3616658	.	G	C	1	592	173	61	402	41	25	28	22	22	homozygous	Intronic	AT2G07981.1	0.69913
Chr2	3616696	.	C	M	0	183	126	31	31	11	27	30	10	1	heterozygoes	Exonic	AT2G07981.1	0.197452
Chr2	3616760	.	A	C	1	3386	635	59	2448	53	20	26	30	30	homozygous	Exonic	AT2G07981.1	0.794032
Chr2	3617150	.	C	G	1	609	119	53	428	39	26	28	22	22	homozygous	Exonic	AT2G07981.1	0.78245
Chr2	3617308	.	G	R	0	82	49	34	16	10	23	24	31	13	heterozygoes	Exonic	AT2G07981.1	0.246154
Chr2	3617419	.	T	W	0	142	56	34	51	23	25	27	31	2	heterozygoes	Intronic	AT2G07981.1	0.476636
Chr2	3617557	.	A	W	0	90	25	18	43	13	24	24	31	2	heterozygoes	Intronic	AT2G07981.1	0.632353
Chr2	3617562	.	C	S	0	62	24	20	32	12	21	24	12	21	heterozygoes	Intronic	AT2G07981.1	0.571429
Chr2	3617564	.	T	K	0	66	28	20	34	14	19	24	21	30	heterozygoes	Intronic	AT2G07981.1	0.548387
Chr2	3617716	.	G	K	0	68	21	14	41	19	22	26	31	20	heterozygoes	Exonic	AT2G07981.1	0.66129
Chr2	3617814	.	T	A	1	384	86	33	260	29	22	23	0	0	homozygous	Outside Gene	NA	0.751445
Chr2	3618282	.	T	W	0	189	65	19	90	20	26	31	33	0	heterozygoes	Intronic	AT2G08986.1	0.580645
Chr2	3618550	.	A	R	0	153	101	27	31	12	27	29	3	21	heterozygoes	Intronic	AT2G08986.1	0.234848
Chr2	3618595	.	G	R	0	113	20	15	73	20	18	20	21	3	heterozygoes	Intronic	AT2G08986.1	0.784946
Chr2	3618624	.	A	G	1	1375	316	68	998	37	25	23	20	20	homozygous	Intronic	AT2G08986.1	0.759513
Chr2	3618691	.	A	W	0	97	22	15	55	20	24	28	33	0	heterozygoes	Exonic	AT2G08986.1	0.714286
Chr2	3618834	.	G	C	1	266	46	32	181	41	24	26	21	21	homozygous	Intronic	AT2G08986.1	0.797357
Chr2	3619126	.	C	Y	0	166	82	29	62	7	19	25	13	31	heterozygoes	Exonic	AT2G08986.1	0.430556
Chr2	3619156	.	T	K	0	80	62	38	14	9	31	31	33	22	heterozygoes	Exonic	AT2G08986.1	0.184211
Chr2	3619160	.	G	S	0	87	63	37	14	10	23	27	1	32	heterozygoes	Intronic	AT2G08986.1	0.181818
Chr2	3620208	.	G	R	0	59	39	30	19	6	26	27	13	31	heterozygoes	Exonic	AT2G08986.1	0.327586
Chr2	3620319	.	G	R	0	73	20	18	40	28	27	26	0	22	heterozygoes	Intronic	AT2G08986.1	0.666667
Chr2	3620411	.	C	A	0	1261	141	55	1036	49	22	27	2	2	homozygous	Exonic	AT2G08986.1	0.880204
Chr2	3621275	.	G	A	0.999976	698	78	31	456	55	23	25	13	13	homozygous	Exonic	AT2G08986.1	0.853933
Chr2	3622274	.	T	W	0	198	94	54	72	30	24	23	33	0	heterozygoes	Intronic	AT2G08986.1	0.433735
Chr2	3622329	.	T	Y	0	105	69	38	14	9	22	16	30	12	heterozygoes	Exonic	AT2G08986.1	0.168675
Chr2	3622423	.	A	W	9.8e-05	52	33	21	9	5	24	30	0	33	heterozygoes	Intronic	AT2G08986.1	0.214286
Chr2	3622928	.	G	K	0	39	22	16	13	9	25	23	20	31	heterozygoes	Intronic	AT2G08986.1	0.371429
Chr2	3623070	.	A	M	0.000239	11	5	5	4	3	26	29	20	31	heterozygoes	Exonic	AT2G08986.1	0.444444
Chr2	3623089	.	C	Y	0	92	16	13	46	14	16	29	11	33	heterozygoes	Intronic	AT2G08986.1	0.741935
Chr2	3623296	.	G	A	0	8558	453	66	6622	45	27	21	13	13	homozygous	Intronic	AT2G08986.1	0.935972
Chr2	3624780	.	G	T	1	419	59	26	315	25	26	26	20	20	homozygous	Intronic	AT2G08986.1	0.842246
Chr2	3625198	.	A	W	0	60	39	16	14	9	23	27	10	23	heterozygoes	Exonic	AT2G08986.1	0.264151
Chr2	3625801	.	T	C	1	3704	606	62	2899	19	24	27	12	12	homozygous	Intronic	AT2G08986.1	0.827104
Chr2	3625804	.	T	A	0	3373	122	40	3102	30	25	29	30	30	homozygous	Intronic	AT2G08986.1	0.962159
Chr2	3626709	.	T	K	0	93	31	18	33	7	26	31	33	22	heterozygoes	Outside Gene	NA	0.515625
Chr2	3626741	.	T	W	0	198	64	30	77	28	18	26	33	0	heterozygoes	Outside Gene	NA	0.546099
Chr2	3626793	.	A	C	0	746	33	18	661	25	26	26	1	1	homozygous	Outside Gene	NA	0.95245
Chr2	3627229	.	C	A	1	378	65	25	263	20	27	28	20	20	homozygous	Outside Gene	NA	0.801829
Chr2	3627400	.	C	A	1	625	134	48	462	31	27	26	30	30	homozygous	Outside Gene	NA	0.775168
Chr2	3627716	.	G	K	0	60	43	25	12	11	20	21	0	11	heterozygoes	Outside Gene	NA	0.218182
Chr2	3627863	.	G	S	0.006192	59	42	30	8	7	24	27	10	23	heterozygoes	Outside Gene	NA	0.16
Chr2	3628810	.	C	Y	0	46	32	22	11	9	20	27	11	33	heterozygoes	Outside Gene	NA	0.255814
Chr2	3631391	.	A	W	0	93	77	42	15	11	23	27	2	31	heterozygoes	Outside Gene	NA	0.163043
Chr2	3631435	.	T	Y	0	53	39	30	10	6	21	27	1	23	heterozygoes	Outside Gene	NA	0.204082
Chr2	3636001	.	T	W	0.030928	33	22	17	5	5	17	12	10	23	heterozygoes	Outside Gene	NA	0.185185
Chr2	3645485	.	G	S	0.046123	34	20	15	5	5	20	15	2	31	heterozygoes	Exonic	AT2G09187.1	0.2
Chr2	3661571	.	G	S	0	62	28	21	13	10	14	28	12	21	heterozygoes	Outside Gene	NA	0.317073
Chr2	3693702	.	C	T	0.002541	12	1	1	9	8	26	23	1	1	homozygous	Outside Gene	NA	0.9
Chr2	3698851	.	C	Y	0.030237	39	28	21	6	5	22	12	1	23	heterozygoes	Outside Gene	NA	0.176471
Chr2	3700401	.	C	Y	0.072111	28	21	16	4	4	20	17	10	32	heterozygoes	Outside Gene	NA	0.16
Chr2	3701160	.	G	R	0	60	43	31	10	7	20	24	12	30	heterozygoes	Outside Gene	NA	0.188679
Chr2	3736639	.	T	C	0	55	0	0	52	33	0	27	21	21	homozygous	Exonic	AT2G09870.1	1
Chr2	3768404	.	C	S	0	55	38	29	9	8	18	31	3	30	heterozygoes	Exonic	AT2G09950.1	0.191489
Chr2	3786997	.	A	T	0	17	0	0	17	15	0	27	32	32	homozygous	Exonic	AT2G10000.1	1
Chr2	3845391	.	C	T	0	71	9	7	57	33	13	23	30	30	homozygous	Outside Gene	NA	0.863636
Chr2	3845505	.	A	R	0	85	59	35	23	21	27	25	0	22	heterozygoes	Outside Gene	NA	0.280488
Chr2	3845535	.	G	R	0	95	74	48	19	15	27	21	22	0	heterozygoes	Outside Gene	NA	0.204301
Chr2	3858401	.	A	T	0	18	0	0	17	14	0	27	12	12	homozygous	Outside Gene	NA	1
Chr2	3860842	.	C	Y	0	94	69	43	18	15	25	21	21	3	heterozygoes	Exonic	AT2G10170.1	0.206897
Chr2	3861004	.	C	Y	0	38	29	17	8	8	24	27	13	31	heterozygoes	Exonic	AT2G10170.1	0.216216
Chr2	3862151	.	C	A	0	39	0	0	39	29	0	28	31	31	homozygous	Outside Gene	NA	1
Chr2	3906229	.	A	C	0	37	0	0	37	24	0	26	11	11	homozygous	Exonic	AT2G10230.1	1
Chr2	3920294	.	T	Y	0	89	69	39	18	9	27	27	30	12	heterozygoes	Outside Gene	NA	0.206897
Chr2	3949920	.	A	W	0	83	62	37	19	12	25	31	10	23	heterozygoes	Exonic	AT2G10280.1	0.234568
Chr2	3950889	.	A	R	0	62	36	28	8	6	17	25	33	11	heterozygoes	Exonic	AT2G10280.1	0.181818
Chr2	3951545	.	G	R	0	125	47	35	75	34	23	27	3	21	heterozygoes	Exonic	AT2G10280.1	0.614754
Chr2	3951693	.	C	Y	0	56	33	25	20	13	25	24	2	20	heterozygoes	Exonic	AT2G10280.1	0.377358
Chr2	3952165	.	G	R	0	51	25	18	25	10	24	25	13	31	heterozygoes	Exonic	AT2G10280.1	0.5
Chr2	3966066	.	T	Y	0	77	63	37	13	12	26	27	31	13	heterozygoes	Outside Gene	NA	0.171053
Chr2	3966140	.	C	M	0	159	86	44	69	43	27	26	21	30	heterozygoes	Outside Gene	NA	0.445161
Chr2	3987289	.	T	G	0	63	0	0	62	40	0	25	1	1	homozygous	Outside Gene	NA	1
Chr2	3993931	.	T	Y	0	92	54	41	38	30	30	28	33	11	heterozygoes	Outside Gene	NA	0.413043
Chr2	4030962	.	A	W	0	170	129	61	34	26	29	20	33	0	heterozygoes	Outside Gene	NA	0.208589
Chr2	4176040	.	T	A	0	12	0	0	12	11	0	29	12	12	homozygous	Outside Gene	NA	1
Chr2	4189687	.	T	A	0	28	0	0	25	14	0	25	11	11	homozygous	Outside Gene	NA	1
Chr2	4189727	.	G	R	0	50	31	23	17	14	24	25	13	31	heterozygoes	Outside Gene	NA	0.354167
Chr2	4190047	.	C	Y	0	105	68	41	16	14	26	25	2	20	heterozygoes	Exonic	AT2G10670.1	0.190476
Chr2	4190440	.	C	Y	0	54	43	28	10	10	27	24	1	23	heterozygoes	Exonic	AT2G10670.1	0.188679
Chr2	4266587	.	T	K	0	103	79	48	19	16	22	27	0	11	heterozygoes	Outside Gene	NA	0.193878
Chr2	4266690	.	C	Y	0	28	20	15	8	7	25	29	11	33	heterozygoes	Outside Gene	NA	0.285714
Chr2	4380000	.	T	Y	0	34	17	13	15	11	25	23	3	21	heterozygoes	Exonic	AT2G11050.1	0.46875
Chr2	4396736	.	C	A	0	34	0	0	34	24	0	24	32	32	homozygous	Outside Gene	NA	1
Chr2	4528830	.	A	T	0	45	0	0	42	31	0	24	11	11	homozygous	Exonic	AT2G11350.1	1
Chr2	4779325	.	T	A	0	36	0	0	33	23	0	26	11	11	homozygous	Exonic	AT2G11840.1	1
Chr2	4849247	.	G	C	0	28	0	0	28	20	0	24	11	11	homozygous	Outside Gene	NA	1
Chr2	4853370	.	A	G	0	18	0	0	16	15	0	28	2	2	homozygous	Outside Gene	NA	1
Chr2	4901149	.	C	Y	0	114	69	32	45	31	26	24	23	1	heterozygoes	Outside Gene	NA	0.394737
Chr2	4901591	.	C	Y	0.000845	59	44	34	8	7	21	23	3	21	heterozygoes	Outside Gene	NA	0.153846
Chr2	4901745	.	C	Y	0	68	42	31	24	15	28	29	22	0	heterozygoes	Outside Gene	NA	0.363636
Chr2	4902598	.	G	K	0	139	55	37	84	49	29	29	3	12	heterozygoes	Exonic	AT2G12210.1	0.604317
Chr2	4902684	.	G	R	0	61	33	25	27	22	26	30	11	33	heterozygoes	Exonic	AT2G12210.1	0.45
Chr2	4904006	.	G	K	0	40	17	15	22	16	28	21	20	31	heterozygoes	Exonic	AT2G12210.1	0.564103
Chr2	4905462	.	G	R	0	112	50	32	60	41	25	27	3	21	heterozygoes	Exonic	AT2G12210.1	0.545455
Chr2	4906415	.	A	T	0	48	0	0	48	34	0	28	10	10	homozygous	Exonic	AT2G12210.1	1
Chr2	4907367	.	C	M	0	112	56	35	51	34	26	26	31	20	heterozygoes	Exonic	AT2G12210.1	0.476636
Chr2	4907920	.	G	R	0	94	44	27	49	27	25	29	31	13	heterozygoes	Exonic	AT2G12210.1	0.526882
Chr2	4936591	.	G	S	0.001181	9	6	5	3	2	30	32	2	31	heterozygoes	Outside Gene	NA	0.333333
Chr2	4973819	.	C	T	0	54	0	0	44	34	0	22	11	11	homozygous	Exonic	AT2G12345.1	1
Chr2	4975314	.	C	Y	0	72	52	33	10	7	23	28	20	2	heterozygoes	Exonic	AT2G12360.1	0.16129
Chr2	5088394	.	G	S	0	70	54	37	14	10	26	29	13	20	heterozygoes	Exonic	AT2G12500.1	0.205882
Chr2	5088510	.	C	M	0	123	98	54	25	17	28	31	31	20	heterozygoes	Exonic	AT2G12500.1	0.203252
Chr2	5088537	.	G	R	0	91	76	45	14	10	27	29	22	0	heterozygoes	Exonic	AT2G12500.1	0.155556
Chr2	5088625	.	T	W	0	88	68	48	16	12	23	28	1	32	heterozygoes	Exonic	AT2G12500.1	0.190476
Chr2	5124885	.	A	R	0	54	28	19	11	10	15	17	0	22	heterozygoes	Outside Gene	NA	0.282051
Chr2	5204044	.	G	K	0.002917	14	8	8	4	4	15	20	23	32	heterozygoes	Outside Gene	NA	0.333333
Chr2	5204766	.	C	S	0	28	14	11	7	6	21	24	10	23	heterozygoes	Outside Gene	NA	0.333333
Chr2	5341378	.	A	T	0	42	0	0	41	29	0	30	3	3	homozygous	Outside Gene	NA	1
Chr2	5350207	.	T	C	0	34	0	0	34	25	0	30	0	0	homozygous	Outside Gene	NA	1
Chr2	5354149	.	T	A	0	20	0	0	16	12	0	22	31	31	homozygous	Outside Gene	NA	1
Chr2	5372931	.	G	T	0	37	0	0	35	28	0	23	11	11	homozygous	Exonic	AT2G13060.1	1
Chr2	5450480	.	G	C	0	15	0	0	10	10	0	27	32	32	homozygous	Exonic	AT2G13170.1	1
Chr2	5494228	.	A	C	0	33	0	0	31	25	0	25	10	10	homozygous	Outside Gene	NA	1
Chr2	5575928	.	A	R	0	25	10	8	10	10	19	17	0	22	heterozygoes	Outside Gene	NA	0.5
Chr2	5781771	.	C	A	0	32	0	0	31	18	0	24	0	0	homozygous	Outside Gene	NA	1
Chr2	6054492	.	A	G	0	98	1	1	88	43	6	25	22	22	homozygous	Outside Gene	NA	0.988764
Chr2	6112829	.	A	M	0.034227	13	9	9	3	3	14	15	3	12	heterozygoes	Outside Gene	NA	0.25
Chr2	6119061	.	G	R	0	75	52	32	23	18	26	28	1	23	heterozygoes	Exonic	AT2G14400.1	0.306667
Chr2	6121962	.	G	K	0	95	73	41	18	13	23	22	12	3	heterozygoes	Outside Gene	NA	0.197802
Chr2	6121964	.	G	K	0	90	65	39	17	11	24	26	21	30	heterozygoes	Outside Gene	NA	0.207317
Chr2	6121986	.	C	Y	0	78	51	37	16	13	23	18	12	30	heterozygoes	Outside Gene	NA	0.238806
Chr2	6124711	.	A	C	0	51	0	0	45	26	0	25	11	11	homozygous	Outside Gene	NA	1
Chr2	6125453	.	C	A	0	37	0	0	37	23	0	25	21	21	homozygous	Outside Gene	NA	1
Chr2	6422633	.	A	G	0	16	0	0	16	11	0	28	2	2	homozygous	Outside Gene	NA	1
Chr2	6448071	.	G	R	0.00173	27	22	17	5	4	30	30	1	23	heterozygoes	Exonic	AT2G14950.1	0.185185
Chr2	6448931	.	A	W	0	75	13	10	57	34	24	17	23	10	heterozygoes	Exonic	AT2G14950.1	0.814286
Chr2	6455731	.	A	T	0	80	0	0	80	40	0	25	1	1	homozygous	Outside Gene	NA	1
Chr2	7005387	.	T	Y	0	122	47	29	67	38	24	25	22	0	heterozygoes	Outside Gene	NA	0.587719
Chr2	7005448	.	A	R	0	104	66	46	34	17	24	22	21	3	heterozygoes	Outside Gene	NA	0.34
Chr2	7007427	.	A	R	0	155	92	50	60	34	26	28	0	22	heterozygoes	Exonic	AT2G16140.1	0.394737
Chr2	7059434	.	A	C	0	40	0	0	39	24	0	29	0	0	homozygous	Exonic	AT2G16290.1	1
Chr2	7158531	.	T	W	0.009933	30	23	17	5	5	21	17	3	30	heterozygoes	Outside Gene	NA	0.178571
Chr2	7382006	.	C	Y	0	66	44	25	9	6	22	12	22	0	heterozygoes	Outside Gene	NA	0.169811
Chr2	7505138	.	A	R	0	73	42	23	25	20	19	28	3	21	heterozygoes	Intronic	AT2G17260.1	0.373134
Chr2	7689641	.	T	W	0	71	48	36	12	10	13	17	0	33	heterozygoes	Outside Gene	NA	0.2
Chr2	7736630	.	T	A	0	116	0	0	116	56	0	30	33	33	homozygous	Intronic	AT2G17790.1	1
Chr2	8042334	.	C	Y	0	68	56	38	10	7	26	27	21	3	heterozygoes	Outside Gene	NA	0.151515
Chr2	8157945	.	A	W	0	31	22	17	6	4	21	23	3	30	heterozygoes	Outside Gene	NA	0.214286
Chr2	9519060	.	T	G	0	13	0	0	9	6	0	21	31	31	homozygous	Outside Gene	NA	1
Chr2	10019560	.	A	C	0	26	0	0	26	22	0	25	11	11	homozygous	Outside Gene	NA	1
Chr2	10418204	.	G	S	0	73	59	20	14	7	26	29	11	22	heterozygoes	Intronic	AT2G24520.1	0.191781
Chr2	10616943	.	T	Y	0.000589	26	19	14	5	2	22	20	12	30	heterozygoes	Outside Gene	NA	0.208333
Chr2	10623268	.	C	Y	0	13	5	5	7	6	26	25	0	22	heterozygoes	Exonic	AT2G24980.1	0.583333
Chr2	10623295	.	C	Y	0	15	8	5	6	5	17	16	0	22	heterozygoes	Exonic	AT2G24980.1	0.428571
Chr2	10994219	.	A	R	0	60	46	15	10	6	22	24	2	20	heterozygoes	Outside Gene	NA	0.178571
Chr2	11017525	.	A	C	0	34	0	0	33	21	0	28	11	11	homozygous	Outside Gene	NA	1
Chr2	11162058	.	C	A	0	45	0	0	44	33	0	27	21	21	homozygous	Outside Gene	NA	1
Chr2	11434437	.	A	C	0	100	8	8	89	43	22	26	22	22	homozygous	Exonic	AT2G26810.3	0.917526
Chr2	11644518	.	T	W	0	73	43	30	23	18	19	19	13	20	heterozygoes	Outside Gene	NA	0.348485
Chr2	11714949	.	G	R	0.026569	51	34	22	7	6	18	13	11	33	heterozygoes	Exonic	AT2G27380.1	0.170732
Chr2	11718514	.	C	Y	0	29	14	11	5	4	14	15	1	23	heterozygoes	Outside Gene	NA	0.263158
Chr2	11983626	.	C	M	0.003577	16	10	8	4	3	17	16	22	33	heterozygoes	Outside Gene	NA	0.285714
Chr2	12042294	.	G	R	0.078516	47	30	24	6	4	15	12	13	31	heterozygoes	Outside Gene	NA	0.166667
Chr2	12286078	.	T	C	0	93	0	0	89	47	0	25	21	21	homozygous	Exonic	AT2G28640.1	1
Chr2	13445136	.	A	T	0	87	0	0	86	46	0	27	13	13	homozygous	Intronic	AT2G31580.1	1
Chr2	14622897	.	G	A	0	62	1	1	51	28	8	22	22	22	homozygous	Intronic	AT2G34680.1	0.980769
Chr2	14901965	.	G	R	0.071497	15	12	9	3	3	20	14	11	33	heterozygoes	Exonic	AT2G35430.1	0.2
Chr2	15163135	.	A	R	0	38	27	15	8	6	27	27	2	20	heterozygoes	Outside Gene	NA	0.228571
Chr2	15329771	.	C	M	0	78	58	42	13	9	20	15	0	11	heterozygoes	Exonic	AT2G36560.1	0.183099
Chr2	15402623	.	A	W	0	73	41	27	26	21	21	27	20	13	heterozygoes	Outside Gene	NA	0.38806
Chr2	15955420	.	T	K	0	51	28	23	8	5	21	20	22	33	heterozygoes	Exonic	AT2G38110.1	0.222222
Chr2	16875951	.	C	T	0	21	0	0	18	12	0	17	2	2	homozygous	Outside Gene	NA	1
Chr2	17995589	.	A	C	0	62	1	1	49	37	4	27	23	23	homozygous	Exonic	AT2G43300.1	0.98
Chr2	18325154	.	A	W	0.073157	56	35	26	7	5	14	13	13	20	heterozygoes	Outside Gene	NA	0.166667
Chr2	18599244	.	T	W	0.00068	47	39	16	7	4	25	27	3	30	heterozygoes	Outside Gene	NA	0.152174
Chr2	19352852	.	C	S	0.071107	38	24	18	5	5	13	13	13	20	heterozygoes	Intronic	AT2G47150.1	0.172414
Chr2	19375291	.	T	A	0	67	0	0	63	34	0	24	13	13	homozygous	Outside Gene	NA	1
Chr2	19375298	.	T	A	0	64	0	0	62	33	0	26	3	3	homozygous	Outside Gene	NA	1
Chr2	19696553	.	C	T	0	29	0	0	28	23	0	17	20	20	homozygous	Exonic	AT2G48160.1	1
Chr2	19697643	.	G	R	0	64	45	30	18	8	24	27	0	22	heterozygoes	Outside Gene	NA	0.285714
Chr3	44429	.	A	T	0	32	3	3	24	18	5	17	33	33	homozygous	Exonic	AT3G01130.2	0.888889
Chr3	187135	.	G	R	0	79	65	43	13	9	25	30	1	23	heterozygoes	Outside Gene	NA	0.166667
Chr3	293451	.	T	G	0	52	0	0	52	36	0	28	11	11	homozygous	Outside Gene	NA	1
Chr3	526256	.	C	A	0	22	0	0	15	12	0	23	1	1	homozygous	Outside Gene	NA	1
Chr3	1125040	.	G	R	0	130	102	52	21	17	22	22	21	3	heterozygoes	Exonic	AT3G04260.1	0.170732
Chr3	1578438	.	C	Y	0	97	53	26	18	16	18	12	10	32	heterozygoes	Exonic	AT3G05460.1	0.253521
Chr3	1714713	.	T	W	0	47	30	14	12	5	17	29	3	30	heterozygoes	Outside Gene	NA	0.285714
Chr3	1843368	.	T	A	0	52	4	3	36	23	7	20	31	31	homozygous	Exonic	AT3G06105.1	0.9
Chr3	2041875	.	G	R	0	91	74	47	15	14	26	23	12	30	heterozygoes	Exonic	AT3G06550.3	0.168539
Chr3	2050047	.	A	R	0	59	42	17	15	7	23	25	13	31	heterozygoes	Intronic	AT3G06580.1	0.263158
Chr3	2258938	.	C	Y	0	35	20	18	6	5	19	20	0	22	heterozygoes	Outside Gene	NA	0.230769
Chr3	2258952	.	C	Y	0	34	17	14	8	8	17	12	0	22	heterozygoes	Outside Gene	NA	0.32
Chr3	2380864	.	G	R	0	90	60	33	24	16	20	24	1	23	heterozygoes	Outside Gene	NA	0.285714
Chr3	2590832	.	G	R	0	83	60	45	12	11	22	18	23	1	heterozygoes	Exonic	AT3G08530.1	0.166667
Chr3	2595900	.	G	R	0	84	61	42	17	12	21	26	12	30	heterozygoes	Outside Gene	NA	0.217949
Chr3	2721303	.	T	Y	0	121	62	30	58	35	25	27	3	21	heterozygoes	Exonic	AT3G08943.1	0.483333
Chr3	2725346	.	T	Y	0	102	78	50	21	15	21	20	10	32	heterozygoes	Exonic	AT3G08947.1	0.212121
Chr3	2812766	.	G	R	0.081105	20	17	11	3	3	21	27	2	20	heterozygoes	Outside Gene	NA	0.15
Chr3	2849685	.	A	C	0	27	0	0	25	15	0	20	23	23	homozygous	Outside Gene	NA	1
Chr3	2891082	.	G	K	0	42	28	18	8	7	23	31	1	10	heterozygoes	Exonic	AT3G09400.2	0.222222
Chr3	3007742	.	C	G	0	97	0	0	93	49	0	27	11	11	homozygous	Exonic	AT3G09800.1	1
Chr3	3114003	.	G	T	0	32	0	0	31	24	0	27	3	3	homozygous	Exonic	AT3G10100.1	1
Chr3	3238312	.	G	R	0	71	53	35	14	11	26	19	22	0	heterozygoes	Outside Gene	NA	0.208955
Chr3	3245253	.	G	R	0	72	57	34	11	9	25	27	23	1	heterozygoes	Exonic	AT3G10439.1	0.161765
Chr3	3353159	.	G	R	0	95	73	45	20	18	26	24	20	2	heterozygoes	Exonic	AT3G10710.1	0.215054
Chr3	4740011	.	C	Y	0	105	29	21	74	40	27	28	3	21	heterozygoes	Outside Gene	NA	0.718447
Chr3	4885275	.	A	C	0	36	0	0	36	26	0	28	10	10	homozygous	Exonic	AT3G14550.1	1
Chr3	4907148	.	C	Y	0	126	90	60	29	21	23	24	20	2	heterozygoes	Exonic	AT3G14590.3	0.243697
Chr3	5278194	.	G	R	0	139	69	37	63	32	22	27	30	12	heterozygoes	Outside Gene	NA	0.477273
Chr3	5278218	.	T	Y	0	149	73	45	66	44	23	24	2	20	heterozygoes	Outside Gene	NA	0.47482
Chr3	5278367	.	T	Y	0	134	73	39	57	34	22	29	1	23	heterozygoes	Outside Gene	NA	0.438462
Chr3	5278494	.	T	Y	0	129	83	45	41	28	22	18	11	33	heterozygoes	Outside Gene	NA	0.330645
Chr3	5278986	.	C	Y	0	121	67	39	30	24	20	21	21	3	heterozygoes	Outside Gene	NA	0.309278
Chr3	5279462	.	A	R	0	132	63	43	58	41	20	24	1	23	heterozygoes	Exonic	AT3G15600.1	0.479339
Chr3	5279542	.	T	Y	0	176	72	53	70	36	18	21	3	21	heterozygoes	Exonic	AT3G15600.1	0.492958
Chr3	5279609	.	G	R	0	121	87	50	30	26	26	23	10	32	heterozygoes	Exonic	AT3G15600.1	0.25641
Chr3	5279625	.	T	Y	0	144	93	54	45	34	25	25	22	0	heterozygoes	Exonic	AT3G15600.1	0.326087
Chr3	5279710	.	A	R	0	153	111	59	40	26	24	27	31	13	heterozygoes	Exonic	AT3G15600.1	0.264901
Chr3	5279719	.	T	Y	0	149	104	59	44	31	26	28	0	22	heterozygoes	Exonic	AT3G15600.1	0.297297
Chr3	5279782	.	C	Y	0	142	78	45	53	33	24	23	22	0	heterozygoes	Exonic	AT3G15600.1	0.40458
Chr3	5280421	.	T	Y	0	101	76	43	24	19	25	30	10	32	heterozygoes	Exonic	AT3G15600.1	0.24
Chr3	5280539	.	C	Y	0	41	22	16	17	12	23	21	2	20	heterozygoes	Exonic	AT3G15600.1	0.435897
Chr3	5280755	.	T	W	0	61	47	34	13	11	25	27	10	23	heterozygoes	Exonic	AT3G15600.1	0.216667
Chr3	5280948	.	T	Y	0	130	101	54	27	19	24	22	10	32	heterozygoes	Exonic	AT3G15600.1	0.210938
Chr3	5281087	.	G	R	0	87	36	25	32	20	22	19	20	2	heterozygoes	Exonic	AT3G15600.1	0.470588
Chr3	5281374	.	C	Y	0	87	65	43	22	16	26	28	11	33	heterozygoes	Exonic	AT3G15600.1	0.252874
Chr3	5282362	.	G	K	0	169	92	56	71	45	23	24	2	13	heterozygoes	Outside Gene	NA	0.435583
Chr3	5282421	.	A	W	0	165	88	55	69	37	24	28	1	32	heterozygoes	Outside Gene	NA	0.43949
Chr3	5282490	.	G	R	0	165	102	54	59	34	27	29	11	33	heterozygoes	Outside Gene	NA	0.36646
Chr3	5282504	.	G	K	0	157	102	59	50	34	26	26	32	23	heterozygoes	Outside Gene	NA	0.328947
Chr3	5282588	.	C	Y	0	136	80	51	50	38	25	24	22	0	heterozygoes	Outside Gene	NA	0.384615
Chr3	5282606	.	T	W	0	154	90	53	61	42	28	26	0	33	heterozygoes	Outside Gene	NA	0.403974
Chr3	5282731	.	A	R	0	155	97	52	42	30	22	19	2	20	heterozygoes	Outside Gene	NA	0.302158
Chr3	5283129	.	C	Y	0	144	68	37	71	37	26	21	3	21	heterozygoes	Outside Gene	NA	0.510791
Chr3	5285110	.	T	Y	0	66	51	38	11	8	21	21	2	20	heterozygoes	Exonic	AT3G15602.1	0.177419
Chr3	5285154	.	G	R	0	143	74	40	69	37	25	30	11	33	heterozygoes	Exonic	AT3G15602.1	0.482517
Chr3	5286430	.	A	R	0	120	91	48	28	18	25	27	1	23	heterozygoes	Outside Gene	NA	0.235294
Chr3	5286463	.	G	K	0	107	38	21	57	30	18	26	23	32	heterozygoes	Outside Gene	NA	0.6
Chr3	5301135	.	C	Y	0	92	67	46	23	16	24	29	12	30	heterozygoes	Exonic	AT3G15640.2	0.255556
Chr3	5384180	.	C	Y	0	99	78	38	20	15	26	23	20	2	heterozygoes	Exonic	AT3G15920.1	0.204082
Chr3	6367032	.	C	Y	0	121	68	40	48	34	26	25	21	3	heterozygoes	Outside Gene	NA	0.413793
Chr3	6514164	.	C	Y	0	87	64	38	20	13	27	28	20	2	heterozygoes	Intronic	AT3G18890.1	0.238095
Chr3	7515566	.	C	Y	0	92	69	40	20	17	28	25	20	2	heterozygoes	Exonic	AT3G21340.1	0.224719
Chr3	7795691	.	C	Y	0	20	8	7	6	6	15	17	11	33	heterozygoes	Exonic	AT3G22121.1	0.428571
Chr3	7800312	.	C	Y	0	82	64	42	13	11	24	19	21	3	heterozygoes	Outside Gene	NA	0.168831
Chr3	7896480	.	T	A	0	44	0	0	43	23	0	26	23	23	homozygous	Outside Gene	NA	1
Chr3	8071318	.	C	M	0	108	89	50	17	12	28	27	22	33	heterozygoes	Intronic	AT3G22810.1	0.160377
Chr3	8300591	.	T	Y	0	69	45	28	10	9	20	14	10	32	heterozygoes	Exonic	AT3G23245.1	0.181818
Chr3	8632404	.	C	Y	0	101	67	44	26	16	24	26	2	20	heterozygoes	Exonic	AT3G23900.3	0.27957
Chr3	9022871	.	C	Y	0	89	57	41	30	20	27	29	3	21	heterozygoes	Exonic	AT3G24700.1	0.344828
Chr3	9254833	.	A	R	0	37	22	16	13	12	25	25	11	33	heterozygoes	Exonic	AT3G25500.1	0.371429
Chr3	9576024	.	G	R	0	79	44	32	31	24	20	24	2	20	heterozygoes	Outside Gene	NA	0.413333
Chr3	9612812	.	C	Y	0	99	66	43	26	19	25	21	22	0	heterozygoes	Exonic	AT3G26250.1	0.282609
Chr3	9654259	.	G	K	0	31	14	13	7	4	12	14	21	30	heterozygoes	Exonic	AT3G26350.1	0.333333
Chr3	9963829	.	C	Y	0	145	100	53	44	27	25	28	10	32	heterozygoes	Exonic	AT3G27020.1	0.305556
Chr3	10200575	.	T	A	0	50	0	0	50	33	0	28	12	12	homozygous	Outside Gene	NA	1
Chr3	10202051	.	A	G	0	47	0	0	44	30	0	22	21	21	homozygous	Outside Gene	NA	1
Chr3	10286872	.	C	Y	0	115	77	50	33	24	28	26	33	11	heterozygoes	Exonic	AT3G27770.2	0.3
Chr3	10300478	.	C	Y	0	78	58	39	19	15	20	26	0	22	heterozygoes	Outside Gene	NA	0.246753
Chr3	10337285	.	C	Y	0	118	74	49	38	27	23	24	12	30	heterozygoes	Outside Gene	NA	0.339286
Chr3	10496355	.	C	A	0	30	0	0	29	20	0	18	11	11	homozygous	Exonic	AT3G28160.1	1
Chr3	10592122	.	C	Y	0	89	50	35	36	25	22	25	1	23	heterozygoes	Outside Gene	NA	0.418605
Chr3	10979894	.	C	Y	0	67	35	23	10	10	22	15	21	3	heterozygoes	Outside Gene	NA	0.222222
Chr3	11039159	.	G	K	0.030582	57	31	25	8	7	16	14	0	11	heterozygoes	Outside Gene	NA	0.205128
Chr3	11138137	.	C	Y	0	90	53	38	35	25	23	26	1	23	heterozygoes	Outside Gene	NA	0.397727
Chr3	11324585	.	T	C	0	35	0	0	34	23	0	20	2	2	homozygous	Outside Gene	NA	1
Chr3	11364521	.	C	Y	0	52	29	23	10	6	19	13	10	32	heterozygoes	Exonic	AT3G29570.1	0.25641
Chr3	11370026	.	A	C	0	55	0	0	55	30	0	29	20	20	homozygous	Outside Gene	NA	1
Chr3	11457196	.	C	Y	0	129	68	45	59	40	27	25	12	30	heterozygoes	Exonic	AT3G29634.1	0.464567
Chr3	11697991	.	G	R	0	112	74	47	36	22	27	25	2	20	heterozygoes	Exonic	AT3G29792.1	0.327273
Chr3	11851888	.	A	G	0	88	0	0	87	41	0	25	11	11	homozygous	Outside Gene	NA	1
Chr3	11895351	.	C	Y	0	37	19	14	11	8	23	13	0	22	heterozygoes	Outside Gene	NA	0.366667
Chr3	11974466	.	T	W	0.064999	47	30	22	6	6	14	14	0	33	heterozygoes	Exonic	AT3G30380.2	0.166667
Chr3	12072745	.	G	R	0	44	28	22	15	14	26	24	3	21	heterozygoes	Exonic	AT3G30436.1	0.348837
Chr3	12095150	.	C	Y	0	126	69	47	55	36	23	28	10	32	heterozygoes	Outside Gene	NA	0.443548
Chr3	12203514	.	C	Y	0	87	62	40	23	16	24	27	2	20	heterozygoes	Outside Gene	NA	0.270588
Chr3	12204337	.	G	R	0	104	60	37	43	28	26	28	22	0	heterozygoes	Exonic	AT3G30655.1	0.417476
Chr3	12204559	.	T	W	0	114	89	53	20	15	20	24	3	30	heterozygoes	Exonic	AT3G30655.1	0.183486
Chr3	12212873	.	G	R	0	23	14	13	6	5	17	24	2	20	heterozygoes	Exonic	AT3G30665.1	0.3
Chr3	12212876	.	T	W	0	24	14	13	6	6	15	23	3	30	heterozygoes	Exonic	AT3G30665.1	0.3
Chr3	12212910	.	A	W	0	22	14	11	7	6	24	30	3	30	heterozygoes	Exonic	AT3G30665.1	0.333333
Chr3	12252621	.	C	Y	0	75	24	17	51	25	31	28	12	30	heterozygoes	Exonic	AT3G30695.1	0.68
Chr3	12253140	.	C	Y	0	92	54	31	33	20	21	27	1	23	heterozygoes	Exonic	AT3G30695.1	0.37931
Chr3	12253262	.	C	Y	0	77	64	41	12	9	25	26	30	12	heterozygoes	Exonic	AT3G30695.1	0.157895
Chr3	12326182	.	G	R	0	65	28	23	36	27	27	27	23	1	heterozygoes	Exonic	AT3G30716.1	0.5625
Chr3	12465553	.	T	W	0.077417	30	21	18	4	4	15	16	11	22	heterozygoes	Outside Gene	NA	0.16
Chr3	12539146	.	T	W	0	33	20	15	11	8	27	28	11	22	heterozygoes	Outside Gene	NA	0.354839
Chr3	12692556	.	G	R	0	74	39	27	32	22	27	23	32	10	heterozygoes	Outside Gene	NA	0.450704
Chr3	12777980	.	A	T	0	49	0	0	49	33	0	25	11	11	homozygous	Exonic	AT3G31403.1	1
Chr3	12782260	.	T	K	0	62	35	21	10	6	13	13	0	11	heterozygoes	Intronic	AT3G31410.1	0.222222
Chr3	12828581	.	G	R	0	119	60	37	53	33	24	21	31	13	heterozygoes	Outside Gene	NA	0.469027
Chr3	12856414	.	T	C	0	21	0	0	21	20	0	28	22	22	homozygous	Exonic	AT3G31630.1	1
Chr3	12882370	.	C	Y	0	112	74	44	31	26	24	25	10	32	heterozygoes	Outside Gene	NA	0.295238
Chr3	12981414	.	G	R	0	104	65	45	36	27	27	27	2	20	heterozygoes	Outside Gene	NA	0.356436
Chr3	13114154	.	G	T	0	59	0	0	58	33	0	27	20	20	homozygous	Outside Gene	NA	1
Chr3	13127967	.	G	R	0	112	69	44	42	31	24	27	10	32	heterozygoes	Exonic	AT3G32130.1	0.378378
Chr3	13188534	.	A	W	0	34	21	15	11	10	21	23	13	20	heterozygoes	Outside Gene	NA	0.34375
Chr3	13190237	.	G	R	0	66	44	27	21	13	28	27	22	0	heterozygoes	Exonic	AT3G32210.1	0.323077
Chr3	13190401	.	T	Y	0.039974	32	27	22	5	5	22	29	12	30	heterozygoes	Exonic	AT3G32210.1	0.15625
Chr3	13191781	.	C	T	1	184	52	34	121	53	22	22	3	3	homozygous	Outside Gene	NA	0.699422
Chr3	13191833	.	G	R	0	102	36	22	64	36	25	25	22	0	heterozygoes	Outside Gene	NA	0.64
Chr3	13191855	.	T	K	0	115	61	38	53	30	27	31	11	0	heterozygoes	Outside Gene	NA	0.464912
Chr3	13235046	.	A	G	0	16	0	0	14	12	0	26	21	21	homozygous	Intronic	AT3G32280.1	1
Chr3	13287370	.	G	R	0	83	53	39	29	19	27	26	32	10	heterozygoes	Exonic	AT3G32360.1	0.353659
Chr3	13289129	.	G	T	0	10	0	0	10	9	0	28	3	3	homozygous	Outside Gene	NA	1
Chr3	13299277	.	G	R	0	105	60	40	40	30	27	26	2	20	heterozygoes	Exonic	AT3G32373.1	0.4
Chr3	13316554	.	C	Y	0	54	44	29	10	8	25	22	10	32	heterozygoes	Exonic	AT3G32383.1	0.185185
Chr3	13368899	.	C	A	0	44	0	0	44	27	0	27	23	23	homozygous	Exonic	AT3G32410.1	1
Chr3	13400149	.	A	W	0	43	23	16	11	9	25	24	2	31	heterozygoes	Outside Gene	NA	0.323529
Chr3	13427373	.	A	C	0	56	0	0	55	39	0	27	10	10	homozygous	Outside Gene	NA	1
Chr3	13429536	.	G	R	0	140	85	49	55	34	28	27	13	31	heterozygoes	Intronic	AT3G32903.1	0.392857
Chr3	13480584	.	T	A	0	66	0	0	61	42	0	25	22	22	homozygous	Outside Gene	NA	1
Chr3	13516299	.	G	R	0	32	21	17	11	9	26	28	3	21	heterozygoes	Outside Gene	NA	0.34375
Chr3	13587260	.	A	W	0	107	83	46	16	8	26	29	22	11	heterozygoes	Outside Gene	NA	0.161616
Chr3	13587401	.	A	T	1	1091	160	60	910	33	23	28	23	23	homozygous	Outside Gene	NA	0.850467
Chr3	13587457	.	A	R	0	188	101	54	57	30	21	18	3	21	heterozygoes	Outside Gene	NA	0.360759
Chr3	13589656	.	T	K	0	180	42	22	85	23	19	19	10	1	heterozygoes	Outside Gene	NA	0.669291
Chr3	13592104	.	G	C	0	13751	1371	61	11282	49	25	28	22	22	homozygous	Outside Gene	NA	0.891646
Chr3	13593146	.	G	S	0	98	71	46	15	9	25	15	21	12	heterozygoes	Outside Gene	NA	0.174419
Chr3	13594127	.	G	K	0	97	62	31	29	11	26	30	23	32	heterozygoes	Outside Gene	NA	0.318681
Chr3	13594713	.	T	Y	0	86	71	45	13	6	26	29	2	20	heterozygoes	Outside Gene	NA	0.154762
Chr3	13595193	.	A	M	0	135	104	57	27	18	24	25	2	13	heterozygoes	Outside Gene	NA	0.206107
Chr3	13595645	.	A	R	0	44	24	19	14	11	28	21	13	31	heterozygoes	Outside Gene	NA	0.368421
Chr3	13595653	.	A	R	0	52	23	17	27	18	27	27	10	32	heterozygoes	Outside Gene	NA	0.54
Chr3	13596468	.	T	Y	0	117	66	37	42	20	26	28	32	10	heterozygoes	Outside Gene	NA	0.388889
Chr3	13596611	.	G	R	0	101	62	41	21	12	20	29	30	12	heterozygoes	Outside Gene	NA	0.253012
Chr3	13597863	.	A	W	0	97	80	53	16	8	22	27	3	30	heterozygoes	Outside Gene	NA	0.166667
Chr3	13598065	.	G	R	0	58	44	33	11	10	24	30	13	31	heterozygoes	Outside Gene	NA	0.2
Chr3	13598142	.	T	W	0	87	62	39	14	12	22	24	21	12	heterozygoes	Outside Gene	NA	0.184211
Chr3	13598149	.	A	M	0	87	69	42	17	12	24	28	13	2	heterozygoes	Outside Gene	NA	0.197674
Chr3	13598571	.	T	K	0	186	137	57	26	18	20	21	31	20	heterozygoes	Outside Gene	NA	0.159509
Chr3	13598648	.	C	T	1	164	41	28	107	17	24	20	31	31	homozygous	Outside Gene	NA	0.722973
Chr3	13600155	.	G	K	0	110	57	30	21	13	20	16	30	21	heterozygoes	Outside Gene	NA	0.269231
Chr3	13608342	.	A	R	0	32	13	12	19	9	25	30	3	21	heterozygoes	Exonic	AT3G33085.1	0.59375
Chr3	13624436	.	C	A	0	12	1	1	11	8	4	22	12	12	homozygous	Exonic	AT3G33066.1	0.916667
Chr3	13629120	.	C	A	0.000736	19	2	2	16	12	29	27	20	20	homozygous	Outside Gene	NA	0.888889
Chr3	13641938	.	C	S	0	126	82	48	38	15	24	24	32	1	heterozygoes	Outside Gene	NA	0.316667
Chr3	13656028	.	A	R	0	89	61	30	15	11	21	29	10	32	heterozygoes	Outside Gene	NA	0.197368
Chr3	13656058	.	G	R	0	93	70	42	18	13	25	26	0	22	heterozygoes	Outside Gene	NA	0.204545
Chr3	13657520	.	G	K	0.004857	11	8	7	3	3	25	31	1	10	heterozygoes	Outside Gene	NA	0.272727
Chr3	13667693	.	G	R	0	103	60	41	39	27	22	26	31	13	heterozygoes	Exonic	AT3G33070.1	0.393939
Chr3	13681957	.	C	M	0.069147	35	25	15	5	3	22	15	3	12	heterozygoes	Outside Gene	NA	0.166667
Chr3	13682384	.	T	K	0	35	24	18	9	8	20	26	23	32	heterozygoes	Outside Gene	NA	0.272727
Chr3	13682474	.	T	Y	0.002963	7	4	4	3	3	29	25	1	23	heterozygoes	Outside Gene	NA	0.428571
Chr3	13684927	.	T	Y	0.024052	14	10	9	3	3	18	31	11	33	heterozygoes	Outside Gene	NA	0.230769
Chr3	13690453	.	A	M	0.014831	18	14	13	4	2	17	18	20	31	heterozygoes	Outside Gene	NA	0.222222
Chr3	13690524	.	A	M	0	34	23	17	7	6	25	27	1	10	heterozygoes	Outside Gene	NA	0.233333
Chr3	13698473	.	C	Y	0.08697	20	3	3	17	7	29	30	0	22	heterozygoes	Outside Gene	NA	0.85
Chr3	13699717	.	A	R	0	54	36	28	8	5	20	29	2	20	heterozygoes	Outside Gene	NA	0.181818
Chr3	13700442	.	T	K	0	78	62	36	14	10	23	26	33	22	heterozygoes	Outside Gene	NA	0.184211
Chr3	13706987	.	A	M	0.010629	23	17	12	4	3	10	22	20	31	heterozygoes	Outside Gene	NA	0.190476
Chr3	13707427	.	G	K	0	126	89	35	28	23	25	26	22	33	heterozygoes	Outside Gene	NA	0.239316
Chr3	13709844	.	T	C	0	371	13	10	332	27	19	21	2	2	homozygous	Outside Gene	NA	0.962319
Chr3	13710260	.	A	R	0	51	34	24	17	10	24	27	1	23	heterozygoes	Outside Gene	NA	0.333333
Chr3	13710281	.	G	R	0.000667	19	12	9	5	4	24	17	10	32	heterozygoes	Outside Gene	NA	0.294118
Chr3	13710326	.	T	W	0	67	46	31	15	12	26	28	0	33	heterozygoes	Outside Gene	NA	0.245902
Chr3	13710356	.	C	S	0	70	49	32	16	11	24	26	23	10	heterozygoes	Outside Gene	NA	0.246154
Chr3	13710776	.	A	R	0	66	49	29	12	8	22	25	10	32	heterozygoes	Outside Gene	NA	0.196721
Chr3	13711355	.	T	Y	0	27	17	15	6	6	14	20	1	23	heterozygoes	Outside Gene	NA	0.26087
Chr3	13712143	.	A	R	0	87	68	27	16	10	25	22	30	12	heterozygoes	Outside Gene	NA	0.190476
Chr3	13712279	.	A	R	0	198	154	66	34	18	25	28	0	22	heterozygoes	Outside Gene	NA	0.180851
Chr3	13712293	.	T	K	0	114	64	45	15	12	22	25	12	3	heterozygoes	Outside Gene	NA	0.189873
Chr3	13712345	.	G	R	0	81	37	22	37	14	27	25	2	20	heterozygoes	Outside Gene	NA	0.5
Chr3	13713391	.	T	Y	0	57	35	27	19	14	21	21	0	22	heterozygoes	Outside Gene	NA	0.351852
Chr3	13714092	.	C	Y	0.088717	57	39	24	7	4	21	25	10	32	heterozygoes	Outside Gene	NA	0.152174
Chr3	13714586	.	G	R	0	93	65	42	20	6	23	29	21	3	heterozygoes	Outside Gene	NA	0.235294
Chr3	13714596	.	G	S	0	102	76	39	19	12	24	24	2	31	heterozygoes	Outside Gene	NA	0.2
Chr3	13714873	.	T	Y	0	34	25	20	8	6	22	25	12	30	heterozygoes	Outside Gene	NA	0.242424
Chr3	13720106	.	C	A	0	23	1	1	20	11	24	27	11	11	homozygous	Outside Gene	NA	0.952381
Chr3	13723239	.	T	Y	0.002324	9	6	1	3	3	26	31	2	20	heterozygoes	Outside Gene	NA	0.333333
Chr3	13723870	.	G	R	0	95	65	43	17	7	27	17	21	3	heterozygoes	Outside Gene	NA	0.207317
Chr3	13723910	.	G	R	0	145	50	28	67	21	28	26	10	32	heterozygoes	Outside Gene	NA	0.57265
Chr3	13728396	.	C	S	0	23	17	14	5	2	26	32	13	20	heterozygoes	Outside Gene	NA	0.227273
Chr3	13746361	.	G	K	0.002053	8	4	2	3	2	24	22	23	32	heterozygoes	Outside Gene	NA	0.428571
Chr3	13747822	.	A	R	0	39	28	21	9	6	23	20	12	30	heterozygoes	Outside Gene	NA	0.243243
Chr3	13750083	.	A	W	0	95	50	36	44	28	27	27	2	31	heterozygoes	Outside Gene	NA	0.468085
Chr3	13750351	.	C	Y	0	85	59	38	24	17	26	27	1	23	heterozygoes	Outside Gene	NA	0.289157
Chr3	13750452	.	G	R	0	43	35	19	8	6	30	23	1	23	heterozygoes	Outside Gene	NA	0.186047
Chr3	13750520	.	A	R	0	96	69	39	22	15	22	26	0	22	heterozygoes	Outside Gene	NA	0.241758
Chr3	13750623	.	T	Y	0	24	15	13	9	9	29	25	12	30	heterozygoes	Outside Gene	NA	0.375
Chr3	13750814	.	C	M	0.024316	27	22	17	4	4	25	30	22	33	heterozygoes	Outside Gene	NA	0.153846
Chr3	13750894	.	C	S	0	107	84	44	22	8	26	27	32	1	heterozygoes	Outside Gene	NA	0.207547
Chr3	13750966	.	G	R	0	47	24	18	21	11	25	23	11	33	heterozygoes	Outside Gene	NA	0.466667
Chr3	13751050	.	G	K	0	29	11	5	18	6	26	27	21	30	heterozygoes	Outside Gene	NA	0.62069
Chr3	13751353	.	C	Y	0	95	75	22	20	13	23	25	30	12	heterozygoes	Outside Gene	NA	0.210526
Chr3	13751562	.	T	Y	0	36	20	12	13	7	21	22	1	23	heterozygoes	Outside Gene	NA	0.393939
Chr3	13751716	.	T	Y	0	48	9	8	30	17	26	18	1	23	heterozygoes	Outside Gene	NA	0.769231
Chr3	13751829	.	A	T	0	31	3	3	28	7	16	30	30	30	homozygous	Outside Gene	NA	0.903226
Chr3	13758966	.	C	Y	0	33	14	10	13	10	23	23	12	30	heterozygoes	Outside Gene	NA	0.481481
Chr3	13761897	.	G	K	0.000166	12	8	7	4	3	19	29	2	13	heterozygoes	Outside Gene	NA	0.333333
Chr3	13771162	.	A	M	0	38	24	16	14	10	27	23	22	33	heterozygoes	Outside Gene	NA	0.368421
Chr3	13771165	.	A	M	0	41	21	15	13	9	20	29	0	11	heterozygoes	Outside Gene	NA	0.382353
Chr3	13772132	.	G	K	0.000299	24	17	15	5	4	20	32	1	10	heterozygoes	Outside Gene	NA	0.227273
Chr3	13774451	.	T	Y	0.003391	12	8	8	3	3	21	30	0	22	heterozygoes	Outside Gene	NA	0.272727
Chr3	13775355	.	T	W	0.02768	52	43	26	8	6	23	18	0	33	heterozygoes	Outside Gene	NA	0.156863
Chr3	13776432	.	T	K	0	61	44	29	12	8	22	28	1	10	heterozygoes	Outside Gene	NA	0.214286
Chr3	13776566	.	C	Y	0.000211	42	28	22	6	5	29	31	3	21	heterozygoes	Outside Gene	NA	0.176471
Chr3	13776805	.	C	Y	0	36	19	18	14	8	23	23	12	30	heterozygoes	Outside Gene	NA	0.424242
Chr3	13776851	.	G	K	0	66	50	35	11	8	23	28	10	1	heterozygoes	Outside Gene	NA	0.180328
Chr3	13776973	.	T	Y	0	35	27	19	7	5	20	26	0	22	heterozygoes	Outside Gene	NA	0.205882
Chr3	13778675	.	C	S	0.001083	20	5	5	12	10	18	25	10	23	heterozygoes	Outside Gene	NA	0.705882
Chr3	13778870	.	G	R	0.000793	18	11	11	4	4	23	22	2	20	heterozygoes	Outside Gene	NA	0.266667
Chr3	13779161	.	G	K	0	77	49	30	27	13	26	26	21	30	heterozygoes	Outside Gene	NA	0.355263
Chr3	13779313	.	G	R	0	77	54	31	21	14	24	23	20	2	heterozygoes	Outside Gene	NA	0.28
Chr3	13785066	.	C	A	1	60	20	12	40	12	26	30	33	33	homozygous	Outside Gene	NA	0.666667
Chr3	13788083	.	C	M	0	20	10	8	9	4	18	16	2	13	heterozygoes	Outside Gene	NA	0.473684
Chr3	13789017	.	C	S	0.002484	17	12	10	4	4	21	18	11	22	heterozygoes	Outside Gene	NA	0.25
Chr3	13789177	.	C	Y	0.060801	48	27	18	5	4	23	27	12	30	heterozygoes	Outside Gene	NA	0.15625
Chr3	13790285	.	T	Y	0	15	8	8	6	6	18	27	0	22	heterozygoes	Outside Gene	NA	0.428571
Chr3	13790290	.	A	R	0	18	10	10	7	4	24	27	12	30	heterozygoes	Outside Gene	NA	0.411765
Chr3	13790485	.	C	M	0.0009	9	5	3	4	4	22	20	1	10	heterozygoes	Outside Gene	NA	0.444444
Chr3	13793353	.	G	R	0	41	24	16	10	8	26	25	10	32	heterozygoes	Outside Gene	NA	0.294118
Chr3	13793612	.	G	R	0	57	46	33	11	5	26	28	13	31	heterozygoes	Outside Gene	NA	0.192982
Chr3	13793628	.	C	Y	0.007458	41	32	22	7	4	26	15	1	23	heterozygoes	Outside Gene	NA	0.179487
Chr3	13793651	.	T	W	0.000468	15	10	10	4	3	27	25	11	22	heterozygoes	Outside Gene	NA	0.285714
Chr3	13794601	.	G	R	0	38	20	16	17	9	28	32	11	33	heterozygoes	Outside Gene	NA	0.459459
Chr3	13794623	.	T	W	0	32	21	19	10	5	25	31	11	22	heterozygoes	Outside Gene	NA	0.322581
Chr3	13795695	.	C	M	0	66	50	32	9	8	26	23	1	10	heterozygoes	Outside Gene	NA	0.152542
Chr3	13808056	.	T	W	0	93	68	45	24	16	27	30	0	33	heterozygoes	Outside Gene	NA	0.26087
Chr3	13809467	.	G	C	0	45	3	3	41	29	21	27	11	11	homozygous	Outside Gene	NA	0.931818
Chr3	13809646	.	T	W	0	77	51	34	21	16	24	27	10	23	heterozygoes	Outside Gene	NA	0.291667
Chr3	13810506	.	T	K	0	82	62	43	14	10	26	27	1	10	heterozygoes	Outside Gene	NA	0.184211
Chr3	13810650	.	A	M	0	102	74	40	17	12	22	24	13	2	heterozygoes	Outside Gene	NA	0.186813
Chr3	13813245	.	T	Y	0	69	52	38	12	11	19	22	0	22	heterozygoes	Outside Gene	NA	0.1875
Chr3	13813633	.	G	A	0	14	1	1	13	12	16	29	33	33	homozygous	Outside Gene	NA	0.928571
Chr3	13815286	.	C	M	0	70	51	31	14	13	27	25	21	30	heterozygoes	Outside Gene	NA	0.215385
Chr3	13816088	.	C	M	0	78	62	39	13	10	23	23	10	1	heterozygoes	Outside Gene	NA	0.173333
Chr3	13834204	.	A	T	0	54	0	0	54	32	0	29	33	33	homozygous	Outside Gene	NA	1
Chr3	13835139	.	G	A	0	953	79	45	823	47	23	23	3	3	homozygous	Outside Gene	NA	0.912417
Chr3	13835241	.	T	A	0	423	22	16	397	18	19	28	32	32	homozygous	Outside Gene	NA	0.947494
Chr3	13835253	.	G	T	0	1062	52	29	999	38	24	29	11	11	homozygous	Outside Gene	NA	0.950523
Chr3	13835281	.	C	A	0	764	61	38	679	37	21	28	20	20	homozygous	Outside Gene	NA	0.917568
Chr3	13835412	.	T	K	0	73	39	28	19	16	19	21	3	12	heterozygoes	Outside Gene	NA	0.327586
Chr3	13838988	.	T	C	1	1500	354	45	1054	48	22	28	22	22	homozygous	Outside Gene	NA	0.74858
Chr3	13839002	.	T	C	0	306	7	5	253	20	16	26	12	12	homozygous	Outside Gene	NA	0.973077
Chr3	13839786	.	T	K	0.056444	28	21	18	4	2	19	29	3	12	heterozygoes	Outside Gene	NA	0.16
Chr3	13839791	.	G	S	0.001253	16	10	10	4	2	30	32	2	31	heterozygoes	Outside Gene	NA	0.285714
Chr3	13839905	.	T	K	0	55	34	21	19	12	27	26	22	33	heterozygoes	Outside Gene	NA	0.358491
Chr3	13844119	.	C	M	0	69	47	30	12	10	21	29	31	20	heterozygoes	Outside Gene	NA	0.20339
Chr3	13849427	.	T	Y	0.000129	9	4	3	5	5	27	25	12	30	heterozygoes	Outside Gene	NA	0.555556
Chr3	13849444	.	C	Y	0.014075	13	10	6	3	3	30	27	10	32	heterozygoes	Outside Gene	NA	0.230769
Chr3	13852865	.	G	S	0	72	47	33	18	10	19	25	23	10	heterozygoes	Outside Gene	NA	0.276923
Chr3	13852901	.	A	R	0.004921	28	5	5	16	10	15	16	10	32	heterozygoes	Outside Gene	NA	0.761905
Chr3	13865689	.	C	S	0	12	6	3	6	3	27	20	12	21	heterozygoes	Outside Gene	NA	0.5
Chr3	13865741	.	A	G	0.015274	5	1	1	4	3	25	26	30	30	homozygous	Outside Gene	NA	0.8
Chr3	13867884	.	G	R	0.016478	11	8	8	3	2	18	30	2	20	heterozygoes	Outside Gene	NA	0.272727
Chr3	13868507	.	C	Y	0	44	26	17	16	12	18	23	10	32	heterozygoes	Outside Gene	NA	0.380952
Chr3	13868754	.	C	Y	0	43	30	24	12	9	21	29	2	20	heterozygoes	Outside Gene	NA	0.285714
Chr3	13868972	.	T	Y	0.000225	32	25	17	6	5	25	27	10	32	heterozygoes	Outside Gene	NA	0.193548
Chr3	13868982	.	T	Y	0.001693	21	12	9	4	4	25	30	3	21	heterozygoes	Outside Gene	NA	0.25
Chr3	13869701	.	C	M	0.031373	19	16	10	3	3	26	32	20	31	heterozygoes	Outside Gene	NA	0.157895
Chr3	13869875	.	A	M	0	81	66	41	12	9	20	20	3	12	heterozygoes	Outside Gene	NA	0.153846
Chr3	13876620	.	T	C	0	34	0	0	33	20	0	28	12	12	homozygous	Outside Gene	NA	1
Chr3	13980898	.	C	T	0	51	0	0	49	31	0	24	32	32	homozygous	Exonic	AT3G33166.1	1
Chr3	13983609	.	T	W	0	41	29	23	8	7	18	16	0	33	heterozygoes	Outside Gene	NA	0.216216
Chr3	13995064	.	G	A	0	20	0	0	19	15	0	24	1	1	homozygous	Outside Gene	NA	1
Chr3	14079117	.	C	Y	0	34	18	16	16	12	27	25	11	33	heterozygoes	Exonic	AT3G33537.1	0.470588
Chr3	14172535	.	A	R	0	121	96	49	23	14	24	27	10	32	heterozygoes	Outside Gene	NA	0.193277
Chr3	14172544	.	C	Y	0	125	23	19	98	44	26	29	33	11	heterozygoes	Outside Gene	NA	0.809917
Chr3	14172866	.	T	W	0	118	88	47	17	11	19	29	3	30	heterozygoes	Outside Gene	NA	0.161905
Chr3	14173459	.	T	W	6e-05	16	5	4	10	10	23	22	13	20	heterozygoes	Outside Gene	NA	0.666667
Chr3	14173494	.	T	Y	0	18	6	6	6	5	22	24	3	21	heterozygoes	Outside Gene	NA	0.5
Chr3	14174982	.	G	K	0.008936	19	11	9	3	3	26	29	23	32	heterozygoes	Outside Gene	NA	0.214286
Chr3	14177065	.	G	S	0	51	39	25	9	7	26	29	2	31	heterozygoes	Outside Gene	NA	0.1875
Chr3	14177767	.	G	R	0	166	124	43	37	17	25	26	12	30	heterozygoes	Outside Gene	NA	0.229814
Chr3	14180253	.	T	K	0	95	65	32	15	8	25	16	3	12	heterozygoes	Outside Gene	NA	0.1875
Chr3	14180355	.	C	Y	0.030436	19	12	8	3	3	16	27	11	33	heterozygoes	Outside Gene	NA	0.2
Chr3	14180401	.	A	R	0	51	30	18	20	12	25	27	0	22	heterozygoes	Outside Gene	NA	0.4
Chr3	14181225	.	C	M	0	106	85	43	15	6	21	25	12	3	heterozygoes	Outside Gene	NA	0.15
Chr3	14181252	.	C	M	0	79	63	29	12	6	28	32	32	23	heterozygoes	Outside Gene	NA	0.16
Chr3	14185644	.	C	Y	0	22	14	10	5	4	13	26	10	32	heterozygoes	Outside Gene	NA	0.263158
Chr3	14186119	.	C	Y	0	65	45	30	12	8	22	27	11	33	heterozygoes	Outside Gene	NA	0.210526
Chr3	14187130	.	T	Y	0.003371	8	3	1	3	2	33	18	13	31	heterozygoes	Outside Gene	NA	0.5
Chr3	14187145	.	G	R	0	34	20	11	13	10	28	26	3	21	heterozygoes	Outside Gene	NA	0.393939
Chr3	14187196	.	T	Y	0	88	52	29	33	20	27	26	32	10	heterozygoes	Outside Gene	NA	0.388235
Chr3	14187204	.	G	R	0	57	24	16	30	18	21	25	1	23	heterozygoes	Outside Gene	NA	0.555556
Chr3	14187228	.	G	R	0.000136	17	10	8	5	4	24	31	0	22	heterozygoes	Outside Gene	NA	0.333333
Chr3	14190080	.	T	G	0	21	0	0	21	15	0	21	30	30	homozygous	Outside Gene	NA	1
Chr3	14190577	.	C	Y	0.020249	33	22	18	5	4	24	18	0	22	heterozygoes	Outside Gene	NA	0.185185
Chr3	14190625	.	A	M	0	64	42	24	12	9	24	21	33	22	heterozygoes	Outside Gene	NA	0.222222
Chr3	14190756	.	A	R	0	66	47	27	15	14	26	29	12	30	heterozygoes	Outside Gene	NA	0.241935
Chr3	14190862	.	C	Y	0	54	34	19	18	12	22	13	3	21	heterozygoes	Outside Gene	NA	0.346154
Chr3	14192072	.	G	A	1	611	177	41	398	20	21	28	22	22	homozygous	Outside Gene	NA	0.692174
Chr3	14205887	.	G	R	0	41	26	14	15	9	26	30	10	32	heterozygoes	Outside Gene	NA	0.365854
Chr3	14210403	.	G	R	0	38	26	19	12	6	26	29	2	20	heterozygoes	Outside Gene	NA	0.315789
Chr3	14210458	.	A	R	0	103	64	33	34	23	26	22	2	20	heterozygoes	Outside Gene	NA	0.346939
Chr3	14210473	.	T	Y	0	95	61	34	32	21	25	24	20	2	heterozygoes	Outside Gene	NA	0.344086
Chr3	14211139	.	A	W	0	79	55	32	20	5	25	25	20	13	heterozygoes	Outside Gene	NA	0.266667
Chr3	14211166	.	G	R	0.000633	25	17	16	5	4	25	29	11	33	heterozygoes	Outside Gene	NA	0.227273
Chr3	14211169	.	T	Y	0.00064	24	17	16	5	4	25	29	1	23	heterozygoes	Outside Gene	NA	0.227273
Chr3	14211367	.	A	M	0	72	42	34	13	6	13	15	0	11	heterozygoes	Outside Gene	NA	0.236364
Chr3	14211448	.	C	T	0	194	14	13	161	25	25	26	1	1	homozygous	Outside Gene	NA	0.92
Chr3	14211485	.	T	Y	0	63	42	30	9	9	20	27	2	20	heterozygoes	Outside Gene	NA	0.176471
Chr3	14211643	.	A	R	0	90	25	21	46	18	19	25	10	32	heterozygoes	Outside Gene	NA	0.647887
Chr3	14212221	.	G	C	0	228	24	16	203	27	22	26	20	20	homozygous	Outside Gene	NA	0.894273
Chr3	14212397	.	A	R	0	72	56	33	12	9	19	25	30	12	heterozygoes	Outside Gene	NA	0.176471
Chr3	14212464	.	G	R	0	88	66	35	17	12	22	20	10	32	heterozygoes	Outside Gene	NA	0.204819
Chr3	14213497	.	T	W	0.005012	41	32	21	6	5	24	23	3	30	heterozygoes	Outside Gene	NA	0.157895
Chr3	14214053	.	A	R	0.001725	24	17	14	5	5	22	25	10	32	heterozygoes	Outside Gene	NA	0.227273
Chr3	14214171	.	T	W	0	73	57	38	15	8	24	28	11	22	heterozygoes	Outside Gene	NA	0.208333
Chr3	14215205	.	C	M	0	149	100	39	27	12	27	25	0	11	heterozygoes	Outside Gene	NA	0.212598
Chr3	14215225	.	C	Y	0	188	131	43	47	20	24	26	30	12	heterozygoes	Outside Gene	NA	0.264045
Chr3	14215330	.	A	M	0	178	109	40	36	18	24	26	2	13	heterozygoes	Outside Gene	NA	0.248276
Chr3	14215559	.	T	Y	0	120	82	44	26	15	21	21	1	23	heterozygoes	Outside Gene	NA	0.240741
Chr3	14215761	.	G	R	0	122	95	45	27	8	27	31	10	32	heterozygoes	Outside Gene	NA	0.221311
Chr3	14215941	.	A	R	0	90	66	46	13	9	18	26	30	12	heterozygoes	Outside Gene	NA	0.164557
Chr3	14216298	.	C	M	0	88	48	27	28	20	21	29	23	32	heterozygoes	Outside Gene	NA	0.368421
Chr3	14216562	.	A	W	0	139	112	49	24	16	26	24	13	20	heterozygoes	Outside Gene	NA	0.176471
Chr3	14217355	.	T	Y	0	78	61	35	11	10	26	21	23	1	heterozygoes	Outside Gene	NA	0.152778
Chr3	14217425	.	G	K	0	135	55	25	71	18	23	29	0	11	heterozygoes	Outside Gene	NA	0.563492
Chr3	14217623	.	A	M	0	92	72	41	14	5	22	29	33	22	heterozygoes	Outside Gene	NA	0.162791
Chr3	14217737	.	C	M	0	160	117	53	33	13	24	24	32	23	heterozygoes	Outside Gene	NA	0.22
Chr3	14217746	.	A	R	0	110	82	48	15	13	26	28	12	30	heterozygoes	Outside Gene	NA	0.154639
Chr3	14218322	.	A	M	0	167	105	53	26	14	23	25	2	13	heterozygoes	Outside Gene	NA	0.198473
Chr3	14218356	.	G	S	0	88	66	42	12	6	24	24	23	10	heterozygoes	Outside Gene	NA	0.153846
Chr3	14218573	.	C	S	0	105	65	36	23	10	21	20	3	30	heterozygoes	Outside Gene	NA	0.261364
Chr3	14218584	.	C	Y	0	115	31	26	78	34	25	28	3	21	heterozygoes	Outside Gene	NA	0.715596
Chr3	14219946	.	T	K	0	23	9	9	7	6	18	21	3	12	heterozygoes	Outside Gene	NA	0.4375
Chr3	14220138	.	A	W	0	106	79	36	21	10	25	28	22	11	heterozygoes	Outside Gene	NA	0.21
Chr3	14221959	.	G	S	0.004287	26	16	13	4	3	23	28	13	20	heterozygoes	Outside Gene	NA	0.2
Chr3	14222186	.	T	W	0	126	86	47	40	21	27	28	33	0	heterozygoes	Outside Gene	NA	0.31746
Chr3	14222345	.	A	W	0	178	135	55	34	22	28	29	3	30	heterozygoes	Outside Gene	NA	0.201183
Chr3	14223710	.	G	R	0	146	105	46	20	11	20	20	32	10	heterozygoes	Outside Gene	NA	0.16
Chr3	14223833	.	A	R	0	47	23	20	24	15	20	23	11	33	heterozygoes	Outside Gene	NA	0.510638
Chr3	14223878	.	A	C	1	551	84	39	446	58	21	28	13	13	homozygous	Outside Gene	NA	0.841509
Chr3	14224161	.	G	K	0	50	31	23	19	12	25	29	1	10	heterozygoes	Outside Gene	NA	0.38
Chr3	14224416	.	G	K	0.002937	57	44	34	8	5	20	23	23	32	heterozygoes	Outside Gene	NA	0.153846
Chr3	14224523	.	C	S	0	119	76	38	41	15	21	23	13	20	heterozygoes	Outside Gene	NA	0.350427
Chr3	14236131	.	T	Y	0.041837	14	10	9	3	3	23	15	0	22	heterozygoes	Exonic	AT3G42052.1	0.230769
Chr3	14291891	.	A	G	0	65	0	0	65	44	0	28	23	23	homozygous	Exonic	AT3G42115.1	1
Chr3	14295326	.	G	R	0	91	57	33	32	22	27	28	22	0	heterozygoes	Outside Gene	NA	0.359551
Chr3	14313767	.	G	S	0	108	79	48	26	15	25	25	12	21	heterozygoes	Outside Gene	NA	0.247619
Chr3	14314030	.	A	R	0	73	58	36	13	11	23	26	20	2	heterozygoes	Outside Gene	NA	0.183099
Chr3	14314851	.	C	Y	0	158	89	43	60	37	24	28	32	10	heterozygoes	Exonic	AT3G42160.1	0.402685
Chr3	14314912	.	T	Y	0	133	78	43	42	27	22	25	12	30	heterozygoes	Exonic	AT3G42160.1	0.35
Chr3	14315000	.	T	W	0	137	89	46	35	24	26	29	10	23	heterozygoes	Exonic	AT3G42160.1	0.282258
Chr3	14324827	.	G	R	0	110	72	46	34	30	21	24	23	1	heterozygoes	Exonic	AT3G42180.1	0.320755
Chr3	14358132	.	T	G	0	41	0	0	41	27	0	29	2	2	homozygous	Exonic	AT3G42186.1	1
Chr3	14421235	.	A	C	0	44	0	0	42	22	0	26	32	32	homozygous	Outside Gene	NA	1
Chr3	14434178	.	G	R	0	70	44	30	19	16	23	23	22	0	heterozygoes	Exonic	AT3G42257.1	0.301587
Chr3	14460280	.	G	R	0	24	17	11	7	6	26	27	0	22	heterozygoes	Exonic	AT3G42310.1	0.291667
Chr3	14475873	.	A	R	0	165	122	53	42	27	28	29	31	13	heterozygoes	Outside Gene	NA	0.256098
Chr3	14475959	.	G	R	0	131	104	55	27	19	27	30	10	32	heterozygoes	Outside Gene	NA	0.206107
Chr3	14475994	.	C	Y	0	58	43	24	14	10	27	30	0	22	heterozygoes	Outside Gene	NA	0.245614
Chr3	14476079	.	C	Y	0	122	96	52	24	16	24	27	20	2	heterozygoes	Outside Gene	NA	0.2
Chr3	14476557	.	T	W	0	91	13	8	69	38	28	24	3	30	heterozygoes	Outside Gene	NA	0.841463
Chr3	14480732	.	C	Y	0	70	40	30	30	24	28	29	31	13	heterozygoes	Exonic	AT3G42320.1	0.428571
Chr3	14509618	.	G	R	0	76	45	34	28	18	23	22	10	32	heterozygoes	Exonic	AT3G42385.1	0.383562
Chr3	14518339	.	C	G	0	83	0	0	83	48	0	27	12	12	homozygous	Exonic	AT3G42390.1	1
Chr3	14551994	.	A	G	0	31	0	0	26	23	0	24	22	22	homozygous	Exonic	AT3G42431.1	1
Chr3	14603444	.	A	T	0	62	0	0	60	35	0	25	11	11	homozygous	Outside Gene	NA	1
Chr3	14612706	.	A	G	0	19	0	0	18	13	0	23	2	2	homozygous	Exonic	AT3G42471.1	1
Chr3	14626463	.	C	T	0	11	0	0	11	9	0	29	30	30	homozygous	Exonic	AT3G42478.1	1
Chr3	14628486	.	A	G	0	22	0	0	21	17	0	25	23	23	homozygous	Exonic	AT3G42480.1	1
Chr3	14744693	.	C	Y	0	83	55	39	27	18	28	26	1	23	heterozygoes	Exonic	AT3G42653.1	0.329268
Chr3	14798289	.	T	G	0	70	0	0	68	40	0	27	3	3	homozygous	Exonic	AT3G42715.1	1
Chr3	14798307	.	A	C	0	58	0	0	57	34	0	27	3	3	homozygous	Exonic	AT3G42715.1	1
Chr3	14798567	.	G	A	0	39	0	0	34	24	0	21	30	30	homozygous	Outside Gene	NA	1
Chr3	14798569	.	C	A	0	40	0	0	39	28	0	24	3	3	homozygous	Outside Gene	NA	1
Chr3	14806236	.	G	K	0	28	18	12	9	4	17	16	1	10	heterozygoes	Exonic	AT3G42727.1	0.333333
Chr3	14810970	.	T	G	0	10	0	0	10	9	0	27	10	10	homozygous	Outside Gene	NA	1
Chr3	14814598	.	C	T	0	14	1	1	13	11	32	24	0	0	homozygous	Outside Gene	NA	0.928571
Chr3	14814634	.	A	G	0	10	0	0	10	8	0	27	32	32	homozygous	Outside Gene	NA	1
Chr3	14814713	.	C	Y	0.006836	32	27	22	5	5	17	28	1	23	heterozygoes	Outside Gene	NA	0.15625
Chr3	14816280	.	A	C	0	21	0	0	19	13	0	25	12	12	homozygous	Exonic	AT3G42717.1	1
Chr3	14820107	.	C	M	0.002814	7	3	3	3	2	21	30	23	32	heterozygoes	Exonic	AT3G42717.1	0.5
Chr3	14889783	.	C	Y	0	135	109	57	20	15	25	26	10	32	heterozygoes	Exonic	AT3G42791.1	0.155039
Chr3	14980406	.	T	Y	0	42	28	20	11	9	18	29	3	21	heterozygoes	Exonic	AT3G42913.1	0.282051
Chr3	15008445	.	T	G	0	39	0	0	38	20	0	24	12	12	homozygous	Outside Gene	NA	1
Chr3	15008487	.	A	W	0.012135	36	23	14	5	5	24	19	3	30	heterozygoes	Outside Gene	NA	0.178571
Chr3	15039868	.	G	R	0	86	65	38	15	10	28	31	20	2	heterozygoes	Exonic	AT3G42996.1	0.1875
Chr3	15140923	.	A	W	0	123	99	51	19	16	22	22	2	31	heterozygoes	Exonic	AT3G43148.1	0.161017
Chr3	15140986	.	G	R	0	77	55	35	19	14	22	27	10	32	heterozygoes	Intronic	AT3G43148.1	0.256757
Chr3	15141097	.	A	R	0	78	55	41	14	11	22	23	1	23	heterozygoes	Intronic	AT3G43148.1	0.202899
Chr3	15141132	.	C	Y	0	56	37	30	9	7	16	22	1	23	heterozygoes	Intronic	AT3G43148.1	0.195652
Chr3	15141227	.	G	K	0	65	51	38	13	11	23	25	23	32	heterozygoes	Exonic	AT3G43148.1	0.203125
Chr3	15141233	.	C	M	0	66	51	36	11	9	24	30	2	13	heterozygoes	Exonic	AT3G43148.1	0.177419
Chr3	15142081	.	G	R	0	108	91	53	17	15	26	30	11	33	heterozygoes	Intronic	AT3G43148.1	0.157407
Chr3	15142239	.	C	Y	0	111	94	55	17	16	27	31	11	33	heterozygoes	Intronic	AT3G43148.1	0.153153
Chr3	15143350	.	A	M	0	109	81	48	24	13	24	24	30	21	heterozygoes	Outside Gene	NA	0.228571
Chr3	15143362	.	T	Y	0	82	65	41	12	11	18	27	30	12	heterozygoes	Outside Gene	NA	0.155844
Chr3	15143456	.	C	Y	0	121	81	50	34	13	23	27	22	0	heterozygoes	Outside Gene	NA	0.295652
Chr3	15143483	.	T	W	0	139	93	51	43	20	26	27	3	30	heterozygoes	Outside Gene	NA	0.316176
Chr3	15143493	.	C	S	0	101	80	47	20	11	27	28	12	21	heterozygoes	Outside Gene	NA	0.2
Chr3	15143568	.	A	W	0	79	52	33	16	15	19	28	21	12	heterozygoes	Outside Gene	NA	0.235294
Chr3	15144111	.	G	R	0.044711	25	20	18	4	4	22	18	10	32	heterozygoes	Exonic	AT3G43150.1	0.166667
Chr3	15144175	.	G	R	0	58	39	28	17	12	25	26	11	33	heterozygoes	Exonic	AT3G43150.1	0.303571
Chr3	15144533	.	A	R	0	114	87	52	25	20	29	25	3	21	heterozygoes	Outside Gene	NA	0.223214
Chr3	15144644	.	C	Y	0	82	68	40	13	7	23	24	3	21	heterozygoes	Outside Gene	NA	0.160494
Chr3	15144738	.	G	K	0	72	50	35	19	13	22	27	23	32	heterozygoes	Outside Gene	NA	0.275362
Chr3	15144895	.	G	R	0	72	57	40	14	10	26	24	13	31	heterozygoes	Outside Gene	NA	0.197183
Chr3	15144898	.	G	R	0	73	55	42	15	11	24	26	2	20	heterozygoes	Outside Gene	NA	0.214286
Chr3	15144917	.	A	R	0	68	42	35	18	12	19	25	2	20	heterozygoes	Outside Gene	NA	0.3
Chr3	15145005	.	T	Y	0	86	73	45	13	10	26	26	22	0	heterozygoes	Outside Gene	NA	0.151163
Chr3	15157602	.	G	A	0	48	0	0	45	32	0	19	3	3	homozygous	Exonic	AT3G43157.1	1
Chr3	15251642	.	A	W	0	34	15	13	12	9	17	23	3	30	heterozygoes	Outside Gene	NA	0.444444
Chr3	15251905	.	C	S	0	40	31	25	8	6	25	25	2	31	heterozygoes	Exonic	AT3G43304.1	0.205128
Chr3	15252030	.	C	S	0.000316	32	25	16	7	6	26	22	12	21	heterozygoes	Exonic	AT3G43304.1	0.21875
Chr3	15253384	.	A	M	0.095053	23	16	15	3	3	20	21	1	10	heterozygoes	Exonic	AT3G43304.1	0.157895
Chr3	15258093	.	C	M	0	59	44	28	13	10	22	25	22	33	heterozygoes	Exonic	AT3G43304.1	0.22807
Chr3	15258109	.	C	S	0	60	45	31	14	11	21	22	0	33	heterozygoes	Exonic	AT3G43304.1	0.237288
Chr3	15258294	.	C	Y	0	88	66	40	15	12	24	21	21	3	heterozygoes	Exonic	AT3G43304.1	0.185185
Chr3	15258326	.	T	W	0	83	65	30	15	15	29	27	22	11	heterozygoes	Exonic	AT3G43304.1	0.1875
Chr3	15258347	.	A	R	0	70	45	26	24	17	26	27	3	21	heterozygoes	Exonic	AT3G43304.1	0.347826
Chr3	15279827	.	T	G	0	54	0	0	53	33	0	25	2	2	homozygous	Intronic	AT3G43330.1	1
Chr3	15296984	.	T	W	0	42	30	20	9	6	24	18	3	30	heterozygoes	Outside Gene	NA	0.230769
Chr3	15300816	.	C	Y	0	123	93	48	24	15	24	27	21	3	heterozygoes	Outside Gene	NA	0.205128
Chr3	15304588	.	T	Y	0	80	51	39	21	15	25	28	20	2	heterozygoes	Exonic	AT3G43356.1	0.291667
Chr3	15414976	.	A	M	0	128	105	49	23	14	26	29	13	2	heterozygoes	Exonic	AT3G43523.1	0.179688
Chr3	15479156	.	A	G	0	37	0	0	36	20	0	28	22	22	homozygous	Exonic	AT3G43572.1	1
Chr3	15649658	.	C	Y	0	65	39	31	25	22	23	16	22	0	heterozygoes	Outside Gene	NA	0.390625
Chr3	15715481	.	C	Y	0	39	8	8	28	19	26	24	1	23	heterozygoes	Exonic	AT3G43862.1	0.777778
Chr3	15715578	.	T	W	0	73	49	25	21	9	24	27	22	11	heterozygoes	Exonic	AT3G43862.1	0.3
Chr3	15716070	.	G	R	0	185	125	61	53	32	23	24	32	10	heterozygoes	Exonic	AT3G43862.1	0.297753
Chr3	15716090	.	C	Y	0	140	97	50	37	26	24	26	21	3	heterozygoes	Exonic	AT3G43862.1	0.276119
Chr3	15716179	.	T	Y	0	93	75	46	18	13	24	29	0	22	heterozygoes	Exonic	AT3G43862.1	0.193548
Chr3	15716971	.	T	K	0	97	54	26	39	19	25	25	1	10	heterozygoes	Outside Gene	NA	0.419355
Chr3	15717241	.	A	R	0	136	54	33	73	45	22	22	10	32	heterozygoes	Exonic	AT3G43863.1	0.574803
Chr3	15717282	.	A	R	0	74	44	30	19	18	19	19	1	23	heterozygoes	Exonic	AT3G43863.1	0.301587
Chr3	15717321	.	G	R	0	123	91	50	29	16	22	26	10	32	heterozygoes	Exonic	AT3G43863.1	0.241667
Chr3	15717345	.	T	Y	0	144	69	41	73	40	22	25	13	31	heterozygoes	Exonic	AT3G43863.1	0.514085
Chr3	15717464	.	A	W	0	159	68	45	87	50	24	26	11	22	heterozygoes	Exonic	AT3G43863.1	0.56129
Chr3	15717846	.	A	M	0.096569	22	17	11	3	3	16	23	3	12	heterozygoes	Outside Gene	NA	0.15
Chr3	15734560	.	G	K	0	98	57	32	40	29	27	29	22	33	heterozygoes	Outside Gene	NA	0.412371
Chr3	15805708	.	C	A	0	10	1	1	8	7	6	20	11	11	homozygous	Outside Gene	NA	0.888889
Chr3	15813153	.	T	C	0	39	5	5	30	19	9	26	22	22	homozygous	Exonic	AT3G44042.1	0.857143
Chr3	16261889	.	T	A	0	18	0	0	18	13	0	24	33	33	homozygous	Intronic	AT3G44713.1	1
Chr3	16362587	.	A	C	0	82	0	0	73	39	0	24	32	32	homozygous	Exonic	AT3G44820.1	1
Chr3	16408039	.	G	A	0	135	0	0	119	61	0	24	1	1	homozygous	Outside Gene	NA	1
Chr3	16473265	.	C	Y	0	84	38	29	38	28	20	27	1	23	heterozygoes	Exonic	AT3G45040.1	0.5
Chr3	16490228	.	A	R	0	86	44	33	38	30	25	25	33	11	heterozygoes	Outside Gene	NA	0.463415
Chr3	16500894	.	A	G	0	16	0	0	16	11	0	20	32	32	homozygous	Exonic	AT3G45095.1	1
Chr3	16732367	.	G	R	0	27	11	11	12	10	9	13	10	32	heterozygoes	Outside Gene	NA	0.521739
Chr3	16750249	.	G	R	0	105	52	37	53	32	27	31	30	12	heterozygoes	Exonic	AT3G45630.1	0.504762
Chr3	16798051	.	C	Y	0	112	64	43	42	32	25	26	12	30	heterozygoes	Outside Gene	NA	0.396226
Chr3	16913133	.	C	Y	0	84	42	31	40	27	26	23	2	20	heterozygoes	Intronic	AT3G46020.1	0.487805
Chr3	16940662	.	A	W	0	48	38	19	10	6	23	28	3	30	heterozygoes	Outside Gene	NA	0.208333
Chr3	16995272	.	G	R	0.001569	41	27	24	6	6	19	23	11	33	heterozygoes	Outside Gene	NA	0.181818
Chr3	17126295	.	C	Y	0	84	32	22	31	20	25	30	11	33	heterozygoes	Exonic	AT3G46510.1	0.492063
Chr3	17488610	.	C	Y	0	79	44	27	31	21	22	24	10	32	heterozygoes	Exonic	AT3G47460.1	0.413333
Chr3	17522011	.	C	Y	0.052002	18	14	12	3	3	22	22	13	31	heterozygoes	Exonic	AT3G47540.2	0.176471
Chr3	17643870	.	C	Y	0	68	39	30	26	24	22	22	10	32	heterozygoes	Outside Gene	NA	0.4
Chr3	17738263	.	A	C	0	19	0	0	18	14	0	25	31	31	homozygous	Exonic	AT3G48050.2	1
Chr3	18310149	.	G	R	0	62	43	29	15	10	27	31	22	0	heterozygoes	Outside Gene	NA	0.258621
Chr3	18310153	.	C	Y	0	59	43	32	12	9	23	31	3	21	heterozygoes	Outside Gene	NA	0.218182
Chr3	18607070	.	A	W	0.025023	35	18	16	5	4	13	13	11	22	heterozygoes	Exonic	AT3G50180.1	0.217391
Chr3	18615766	.	A	R	0	82	65	27	13	9	23	23	20	2	heterozygoes	Intronic	AT3G50210.3	0.166667
Chr3	18634927	.	C	Y	0	41	23	22	16	15	22	22	12	30	heterozygoes	Exonic	AT3G50260.1	0.410256
Chr3	18734074	.	A	R	0.042455	21	12	8	3	2	19	15	10	32	heterozygoes	Exonic	AT3G50480.1	0.2
Chr3	18738148	.	A	T	0	12	0	0	9	9	0	21	13	13	homozygous	Outside Gene	NA	1
Chr3	19249293	.	T	G	0	41	0	0	41	21	0	24	1	1	homozygous	Outside Gene	NA	1
Chr3	19251857	.	T	W	0	65	43	27	9	4	22	17	3	30	heterozygoes	Intronic	AT3G51895.1	0.173077
Chr3	19254565	.	G	R	0	63	52	21	11	7	25	26	2	20	heterozygoes	Intronic	AT3G51895.1	0.174603
Chr3	19429545	.	C	Y	0	85	69	48	14	12	28	28	0	22	heterozygoes	Outside Gene	NA	0.168675
Chr3	19568490	.	G	R	0	75	48	34	18	13	22	19	21	3	heterozygoes	Outside Gene	NA	0.272727
Chr3	19649115	.	G	R	0	66	43	31	11	10	26	25	11	33	heterozygoes	Exonic	AT3G52990.2	0.203704
Chr3	19923211	.	C	M	0.001447	60	51	20	9	4	26	29	1	10	heterozygoes	Outside Gene	NA	0.15
Chr3	19996519	.	C	A	0.019369	4	1	1	3	3	18	27	1	1	homozygous	Outside Gene	NA	0.75
Chr3	20000391	.	T	W	0	58	38	21	16	5	26	23	3	30	heterozygoes	Outside Gene	NA	0.296296
Chr3	20032537	.	A	M	0.002474	52	44	17	8	6	27	29	1	10	heterozygoes	Outside Gene	NA	0.153846
Chr3	20193508	.	C	Y	0	74	50	35	18	15	25	25	22	0	heterozygoes	Outside Gene	NA	0.264706
Chr3	20592641	.	T	W	0.003013	45	31	14	6	3	22	27	3	30	heterozygoes	Outside Gene	NA	0.162162
Chr3	20592727	.	G	K	0	56	25	13	28	10	15	18	1	10	heterozygoes	Outside Gene	NA	0.528302
Chr3	20736505	.	T	W	0	52	37	20	14	8	19	25	3	30	heterozygoes	Outside Gene	NA	0.27451
Chr3	20881646	.	C	Y	0	117	78	43	28	22	24	29	31	13	heterozygoes	Exonic	AT3G56300.1	0.264151
Chr3	20913973	.	C	Y	0	108	75	47	31	25	27	27	22	0	heterozygoes	Outside Gene	NA	0.292453
Chr3	21903172	.	C	Y	0	30	12	10	12	9	18	18	0	22	heterozygoes	Exonic	AT3G59250.1	0.5
Chr3	21972005	.	G	R	0	78	52	33	11	8	22	23	32	10	heterozygoes	Outside Gene	NA	0.174603
Chr3	22078707	.	C	Y	0	106	77	53	26	17	23	28	12	30	heterozygoes	Outside Gene	NA	0.252427
Chr3	22187727	.	C	Y	0	71	51	34	17	15	24	25	20	2	heterozygoes	Exonic	AT3G60080.1	0.25
Chr3	22290358	.	C	Y	0	116	73	40	42	33	25	28	2	20	heterozygoes	Exonic	AT3G60310.1	0.365217
Chr3	22415142	.	C	Y	0	117	77	48	39	27	28	29	12	30	heterozygoes	Outside Gene	NA	0.336207
Chr3	22582087	.	T	C	0	20	0	0	19	15	0	27	21	21	homozygous	Intronic	AT3G61028.2	1
Chr3	22656489	.	C	Y	0	79	50	32	18	14	20	23	23	1	heterozygoes	Exonic	AT3G61198.1	0.264706
Chr3	22809437	.	T	K	0.035333	19	13	7	3	3	18	18	1	10	heterozygoes	Outside Gene	NA	0.1875
Chr3	22823855	.	C	Y	0	93	78	49	14	13	28	28	22	0	heterozygoes	Intronic	AT3G61680.1	0.152174
Chr3	22884049	.	T	G	0	61	1	1	56	35	4	20	11	11	homozygous	Outside Gene	NA	0.982456
Chr3	23003384	.	C	Y	0	94	67	41	25	22	27	29	10	32	heterozygoes	Intronic	AT3G62120.2	0.271739
Chr3	23191258	.	G	R	0	97	75	46	20	15	25	30	21	3	heterozygoes	Exonic	AT3G62700.1	0.210526
Chr3	23263391	.	C	Y	0	97	67	37	27	23	27	23	22	0	heterozygoes	Exonic	AT3G62940.3	0.287234
Chr3	23401754	.	G	R	0	97	47	36	44	34	22	26	32	10	heterozygoes	Outside Gene	NA	0.483516
Chr3	23451242	.	G	R	0	87	63	41	16	13	19	27	23	1	heterozygoes	Exonic	AT3G63510.2	0.202532
Chr4	60354	.	G	A	0	37	0	0	36	26	0	25	0	0	homozygous	Outside Gene	NA	1
Chr4	79904	.	A	T	0	46	0	0	42	33	0	23	13	13	homozygous	Outside Gene	NA	1
Chr4	410424	.	G	C	0	23	0	0	16	14	0	16	3	3	homozygous	Outside Gene	NA	1
Chr4	561780	.	T	G	0	51	0	0	48	26	0	24	10	10	homozygous	Exonic	AT4G01350.1	1
Chr4	659516	.	T	Y	0	41	10	7	17	7	13	25	0	22	heterozygoes	Outside Gene	NA	0.62963
Chr4	712350	.	C	T	0	59	0	0	50	32	0	24	22	22	homozygous	Exonic	AT4G01670.1	1
Chr4	867132	.	G	R	0.005252	15	10	10	3	3	22	27	1	23	heterozygoes	Exonic	AT4G01985.1	0.230769
Chr4	1014040	.	A	C	0	85	0	0	84	50	0	27	10	10	homozygous	Outside Gene	NA	1
Chr4	1116957	.	C	A	0	91	0	0	89	51	0	24	23	23	homozygous	Outside Gene	NA	1
Chr4	1178262	.	T	A	0	29	0	0	28	12	0	27	3	3	homozygous	Intronic	AT4G02670.1	1
Chr4	1694175	.	T	Y	0.000691	17	11	9	4	3	22	29	12	30	heterozygoes	Outside Gene	NA	0.266667
Chr4	1714022	.	C	M	0	29	19	15	6	6	21	25	22	33	heterozygoes	Outside Gene	NA	0.24
Chr4	1719646	.	C	Y	0	29	22	13	6	3	22	25	12	30	heterozygoes	Outside Gene	NA	0.214286
Chr4	1733535	.	G	K	0.004867	15	4	4	9	7	10	27	23	32	heterozygoes	Outside Gene	NA	0.692308
Chr4	1734798	.	A	W	0	59	18	13	32	24	24	26	3	30	heterozygoes	Outside Gene	NA	0.64
Chr4	1735387	.	A	R	0	112	92	47	18	11	30	24	33	11	heterozygoes	Outside Gene	NA	0.163636
Chr4	1755652	.	A	C	0	35	0	0	33	23	0	27	11	11	homozygous	Outside Gene	NA	1
Chr4	1829319	.	G	A	0	70	1	1	65	39	6	22	22	22	homozygous	Exonic	AT4G03880.1	0.984848
Chr4	1832760	.	T	G	0	73	0	0	71	41	0	25	1	1	homozygous	Exonic	AT4G03885.1	1
Chr4	1842690	.	A	T	0	42	0	0	42	27	0	29	13	13	homozygous	Exonic	AT4G03900.1	1
Chr4	1944325	.	A	G	0	36	0	0	35	27	0	27	30	30	homozygous	Outside Gene	NA	1
Chr4	1954456	.	G	T	0	22	0	0	20	13	0	25	11	11	homozygous	Exonic	AT4G04070.1	1
Chr4	1978094	.	G	A	0	19	0	0	19	15	0	29	22	22	homozygous	Exonic	AT4G04130.1	1
Chr4	1988662	.	A	T	0	23	0	0	23	19	0	25	3	3	homozygous	Exonic	AT4G04140.1	1
Chr4	2058182	.	G	R	0	142	113	53	23	17	27	25	30	12	heterozygoes	Exonic	AT4G04270.1	0.169118
Chr4	2058780	.	T	Y	0	120	83	41	33	19	20	26	20	2	heterozygoes	Exonic	AT4G04270.1	0.284483
Chr4	2058837	.	A	R	0	171	117	55	50	31	27	30	1	23	heterozygoes	Exonic	AT4G04270.1	0.299401
Chr4	2068995	.	C	A	0	67	0	0	65	44	0	29	0	0	homozygous	Exonic	AT4G04290.1	1
Chr4	2069101	.	T	Y	0	150	90	42	51	33	26	22	30	12	heterozygoes	Exonic	AT4G04290.1	0.361702
Chr4	2069138	.	G	K	0	49	38	26	11	10	22	25	20	31	heterozygoes	Exonic	AT4G04290.1	0.22449
Chr4	2069903	.	T	Y	0	107	67	35	22	16	20	28	3	21	heterozygoes	Exonic	AT4G04290.1	0.247191
Chr4	2070188	.	C	Y	0	118	71	42	39	28	23	20	12	30	heterozygoes	Exonic	AT4G04290.1	0.354545
Chr4	2070261	.	C	Y	0	108	78	45	19	18	22	16	33	11	heterozygoes	Exonic	AT4G04290.1	0.195876
Chr4	2070321	.	T	K	0	126	100	52	25	18	29	27	33	22	heterozygoes	Exonic	AT4G04290.1	0.2
Chr4	2476134	.	C	M	0	35	28	15	7	4	26	29	23	32	heterozygoes	Outside Gene	NA	0.2
Chr4	2506789	.	A	G	0	22	1	1	20	15	9	21	22	22	homozygous	Outside Gene	NA	0.952381
Chr4	2722525	.	A	G	0	75	1	1	62	38	4	26	21	21	homozygous	Intronic	AT4G05330.1	0.984127
Chr4	2834370	.	T	C	0	58	0	0	58	40	0	26	22	22	homozygous	Exonic	AT4G05556.1	1
Chr4	2916986	.	A	R	0	68	50	43	10	6	27	28	2	20	heterozygoes	Exonic	AT4G05600.1	0.166667
Chr4	2920835	.	G	R	0	91	36	22	49	29	25	22	32	10	heterozygoes	Outside Gene	NA	0.576471
Chr4	2922476	.	T	W	0	47	30	11	16	6	26	27	0	33	heterozygoes	Outside Gene	NA	0.347826
Chr4	2949476	.	G	R	0	56	24	16	30	20	25	27	1	23	heterozygoes	Outside Gene	NA	0.555556
Chr4	2953626	.	T	W	0	134	108	50	22	17	25	29	1	32	heterozygoes	Outside Gene	NA	0.169231
Chr4	2953734	.	C	M	0	151	85	44	54	30	25	23	31	20	heterozygoes	Outside Gene	NA	0.388489
Chr4	2956033	.	G	R	0	37	27	18	9	7	27	30	11	33	heterozygoes	Outside Gene	NA	0.25
Chr4	2956071	.	G	R	0	33	17	13	16	14	21	25	12	30	heterozygoes	Outside Gene	NA	0.484848
Chr4	2961655	.	G	K	0.09228	10	2	2	8	6	19	27	22	33	heterozygoes	Intronic	AT4G05612.2	0.8
Chr4	2964535	.	A	M	0.00034	47	38	24	8	4	25	27	20	31	heterozygoes	Outside Gene	NA	0.173913
Chr4	2979745	.	T	C	0	13	0	0	11	10	0	22	3	3	homozygous	Outside Gene	NA	1
Chr4	2980349	.	G	R	0.016728	21	14	8	4	3	22	21	13	31	heterozygoes	Outside Gene	NA	0.222222
Chr4	3013188	.	A	T	0	69	1	1	67	39	32	30	10	10	homozygous	Outside Gene	NA	0.985294
Chr4	3026125	.	T	A	0	33	0	0	23	19	0	26	23	23	homozygous	Outside Gene	NA	1
Chr4	3027810	.	A	T	0	61	0	0	60	36	0	24	13	13	homozygous	Outside Gene	NA	1
Chr4	3055175	.	T	K	0	81	32	14	48	11	27	30	22	33	heterozygoes	Outside Gene	NA	0.6
Chr4	3055429	.	C	Y	0	38	29	12	8	5	20	26	2	20	heterozygoes	Outside Gene	NA	0.216216
Chr4	3058204	.	C	Y	0	136	105	33	30	19	25	30	3	21	heterozygoes	Outside Gene	NA	0.222222
Chr4	3061120	.	T	G	1	450	88	30	362	33	27	29	22	22	homozygous	Exonic	AT4G06477.1	0.804444
Chr4	3061247	.	C	G	1	231	48	25	154	37	19	23	21	21	homozygous	Exonic	AT4G06477.1	0.762376
Chr4	3061320	.	A	R	0	104	59	36	37	24	25	26	13	31	heterozygoes	Exonic	AT4G06477.1	0.385417
Chr4	3061417	.	T	W	0	110	42	27	33	10	25	25	11	22	heterozygoes	Exonic	AT4G06477.1	0.44
Chr4	3094156	.	G	K	0	70	52	41	15	12	24	27	33	22	heterozygoes	Exonic	AT4G06485.1	0.223881
Chr4	3096584	.	A	C	0	24	1	1	20	14	7	24	1	1	homozygous	Outside Gene	NA	0.952381
Chr4	3096863	.	C	Y	0.03441	24	20	14	4	4	26	31	10	32	heterozygoes	Outside Gene	NA	0.166667
Chr4	3127795	.	C	M	0	62	36	23	19	10	20	18	2	13	heterozygoes	Exonic	AT4G06492.1	0.345455
Chr4	3160201	.	T	G	0	122	0	0	119	54	0	27	11	11	homozygous	Exonic	AT4G06500.1	1
Chr4	3197040	.	C	A	0	13	0	0	10	9	0	29	10	10	homozygous	Outside Gene	NA	1
Chr4	3230289	.	C	A	0	17	0	0	16	12	0	29	0	0	homozygous	Outside Gene	NA	1
Chr4	3264073	.	C	A	0	16	0	0	12	11	0	23	31	31	homozygous	Exonic	AT4G06511.1	1
Chr4	3281397	.	G	K	0	33	21	15	11	7	27	28	21	30	heterozygoes	Exonic	AT4G06517.1	0.34375
Chr4	3295781	.	C	M	0	27	19	9	7	3	27	27	1	10	heterozygoes	Exonic	AT4G06522.1	0.269231
Chr4	3328194	.	G	C	0	89	0	0	87	49	0	28	21	21	homozygous	Exonic	AT4G06528.1	1
Chr4	3349667	.	G	T	0	29	0	0	21	15	0	24	11	11	homozygous	Outside Gene	NA	1
Chr4	3353918	.	C	A	0	44	0	0	42	26	0	28	23	23	homozygous	Outside Gene	NA	1
Chr4	3384731	.	G	R	0	71	54	37	12	8	23	25	2	20	heterozygoes	Exonic	AT4G06544.1	0.181818
Chr4	3506101	.	T	W	0	56	37	30	17	11	24	28	0	33	heterozygoes	Exonic	AT4G06566.1	0.314815
Chr4	3506558	.	C	Y	0	131	94	56	32	20	23	29	32	10	heterozygoes	Exonic	AT4G06566.1	0.253968
Chr4	3506673	.	C	Y	0	85	68	42	14	11	24	25	21	3	heterozygoes	Exonic	AT4G06566.1	0.170732
Chr4	3506930	.	C	M	0	102	61	30	22	15	24	21	12	3	heterozygoes	Exonic	AT4G06566.1	0.26506
Chr4	3506976	.	C	Y	0	93	77	42	15	14	28	25	23	1	heterozygoes	Exonic	AT4G06566.1	0.163043
Chr4	3507036	.	C	M	0	98	79	50	14	11	26	26	11	0	heterozygoes	Exonic	AT4G06566.1	0.150538
Chr4	3507227	.	C	Y	0	90	69	37	17	16	24	28	3	21	heterozygoes	Exonic	AT4G06566.1	0.197674
Chr4	3507347	.	T	Y	0	77	56	35	12	10	22	27	33	11	heterozygoes	Exonic	AT4G06566.1	0.176471
Chr4	3507458	.	G	S	0	92	77	47	14	10	27	25	23	10	heterozygoes	Exonic	AT4G06566.1	0.153846
Chr4	3545655	.	G	A	0	32	0	0	27	17	0	22	11	11	homozygous	Exonic	AT4G06574.1	1
Chr4	3570669	.	T	C	0	45	0	0	44	31	0	25	20	20	homozygous	Exonic	AT4G06581.1	1
Chr4	3573741	.	A	R	0	71	47	38	14	10	18	25	2	20	heterozygoes	Outside Gene	NA	0.229508
Chr4	3635550	.	T	C	0	56	0	0	52	34	0	27	23	23	homozygous	Exonic	AT4G06593.1	1
Chr4	3650909	.	C	M	0	65	50	34	13	10	23	24	12	3	heterozygoes	Outside Gene	NA	0.206349
Chr4	3651648	.	C	Y	0	69	54	36	10	8	23	18	2	20	heterozygoes	Outside Gene	NA	0.15625
Chr4	3653377	.	A	R	0	66	48	40	10	9	21	28	2	20	heterozygoes	Outside Gene	NA	0.172414
Chr4	3653401	.	A	R	0	58	36	30	12	9	23	22	2	20	heterozygoes	Outside Gene	NA	0.25
Chr4	3653628	.	C	Y	4.2e-05	9	5	4	4	4	25	27	11	33	heterozygoes	Outside Gene	NA	0.444444
Chr4	3653825	.	T	Y	0	67	50	32	12	10	23	26	1	23	heterozygoes	Outside Gene	NA	0.193548
Chr4	3653831	.	G	R	0	61	45	31	12	10	26	26	32	10	heterozygoes	Outside Gene	NA	0.210526
Chr4	3671592	.	G	S	0	140	86	44	41	28	25	22	30	3	heterozygoes	Outside Gene	NA	0.322835
Chr4	3671708	.	T	Y	0	108	75	44	31	19	27	29	23	1	heterozygoes	Outside Gene	NA	0.292453
Chr4	3671781	.	A	R	0	70	38	25	29	17	26	26	10	32	heterozygoes	Outside Gene	NA	0.432836
Chr4	3677114	.	G	R	0	36	16	14	19	9	25	26	10	32	heterozygoes	Outside Gene	NA	0.542857
Chr4	3749355	.	T	C	0	138	17	12	121	40	24	29	22	22	homozygous	Outside Gene	NA	0.876812
Chr4	3767455	.	C	M	0	106	90	52	16	10	24	25	22	33	heterozygoes	Outside Gene	NA	0.150943
Chr4	3807138	.	C	A	0	22	0	0	18	11	0	22	1	1	homozygous	Outside Gene	NA	1
Chr4	3807149	.	A	T	0	27	0	0	24	16	0	21	13	13	homozygous	Outside Gene	NA	1
Chr4	3834954	.	C	A	0	45	0	0	44	31	0	28	2	2	homozygous	Exonic	AT4G06654.1	1
Chr4	3840902	.	C	S	0	85	70	36	14	8	22	22	12	21	heterozygoes	Outside Gene	NA	0.166667
Chr4	3841097	.	C	Y	0	48	36	22	11	8	29	31	0	22	heterozygoes	Outside Gene	NA	0.234043
Chr4	3849276	.	C	Y	0	72	59	38	11	6	25	27	13	31	heterozygoes	Exonic	AT4G06656.1	0.157143
Chr4	3851441	.	G	R	0	41	27	23	13	7	24	26	3	21	heterozygoes	Outside Gene	NA	0.325
Chr4	3857138	.	G	R	0	78	64	22	14	9	24	25	20	2	heterozygoes	Outside Gene	NA	0.179487
Chr4	3870029	.	C	S	0	41	11	9	18	13	20	22	10	23	heterozygoes	Exonic	AT4G06664.1	0.62069
Chr4	3870060	.	G	S	0	70	29	20	32	19	19	27	2	31	heterozygoes	Exonic	AT4G06664.1	0.52459
Chr4	3871954	.	T	Y	0	28	12	11	15	11	22	26	1	23	heterozygoes	Outside Gene	NA	0.555556
Chr4	3871961	.	G	S	0.063027	19	16	12	3	3	20	31	12	21	heterozygoes	Outside Gene	NA	0.157895
Chr4	3873031	.	C	Y	0	33	22	17	11	7	30	21	10	32	heterozygoes	Exonic	AT4G06666.1	0.333333
Chr4	3873056	.	A	G	0	12	0	0	11	8	0	29	11	11	homozygous	Exonic	AT4G06666.1	1
Chr4	3873512	.	T	Y	0	82	63	43	17	10	27	28	31	13	heterozygoes	Exonic	AT4G06666.1	0.2125
Chr4	3873612	.	C	Y	0	98	69	33	23	18	26	29	31	13	heterozygoes	Exonic	AT4G06666.1	0.25
Chr4	3873826	.	A	M	0	81	60	40	21	13	26	28	12	3	heterozygoes	Exonic	AT4G06666.1	0.259259
Chr4	3874776	.	G	R	0	47	16	11	27	12	25	24	0	22	heterozygoes	Exonic	AT4G06666.1	0.627907
Chr4	3931603	.	C	A	0	42	1	1	36	24	5	25	1	1	homozygous	Exonic	AT4G06694.1	0.972973
Chr4	3951242	.	T	G	0	989	79	44	797	44	22	19	21	21	homozygous	Outside Gene	NA	0.909817
Chr4	3951439	.	T	C	1	4584	610	62	3509	78	27	27	22	22	homozygous	Outside Gene	NA	0.851906
Chr4	3951553	.	A	T	0	1727	120	50	1243	52	21	17	20	20	homozygous	Outside Gene	NA	0.911959
Chr4	3951849	.	T	W	0	51	37	16	9	8	24	23	0	33	heterozygoes	Outside Gene	NA	0.195652
Chr4	3952224	.	T	W	0	42	12	10	23	7	21	28	12	21	heterozygoes	Outside Gene	NA	0.657143
Chr4	3952485	.	T	Y	0.005178	47	36	25	7	7	19	27	13	31	heterozygoes	Outside Gene	NA	0.162791
Chr4	3952488	.	A	R	0	40	9	9	24	18	23	21	3	21	heterozygoes	Outside Gene	NA	0.727273
Chr4	3952669	.	C	Y	0	138	40	26	57	33	22	23	20	2	heterozygoes	Outside Gene	NA	0.587629
Chr4	3952877	.	G	A	0	1111	86	29	944	35	26	30	3	3	homozygous	Outside Gene	NA	0.916505
Chr4	3953410	.	G	A	1	611	169	40	404	29	28	28	3	3	homozygous	Outside Gene	NA	0.705061
Chr4	3953774	.	C	G	1	529	75	35	398	49	26	31	3	3	homozygous	Outside Gene	NA	0.841438
Chr4	3953909	.	T	G	0	115	12	12	79	36	21	26	12	12	homozygous	Outside Gene	NA	0.868132
Chr4	3953952	.	A	R	0	162	112	38	27	14	29	22	21	3	heterozygoes	Outside Gene	NA	0.194245
Chr4	3953965	.	A	R	0	141	83	39	47	15	29	27	22	0	heterozygoes	Outside Gene	NA	0.361538
Chr4	3954275	.	C	Y	0	174	109	45	34	15	16	23	32	10	heterozygoes	Outside Gene	NA	0.237762
Chr4	3954478	.	G	A	1	1528	430	37	995	44	28	29	3	3	homozygous	Outside Gene	NA	0.698246
Chr4	3954985	.	A	R	0	72	40	17	16	9	21	18	32	10	heterozygoes	Outside Gene	NA	0.285714
Chr4	3955012	.	G	R	0	73	18	15	31	9	23	28	3	21	heterozygoes	Outside Gene	NA	0.632653
Chr4	3955428	.	T	W	0	89	46	28	18	13	23	23	12	21	heterozygoes	Outside Gene	NA	0.28125
Chr4	3955520	.	A	R	0	180	112	36	50	23	27	23	32	10	heterozygoes	Outside Gene	NA	0.308642
Chr4	3955598	.	C	T	1	641	147	62	418	45	26	26	33	33	homozygous	Outside Gene	NA	0.739823
Chr4	3955943	.	T	W	0	66	26	12	30	11	26	28	33	0	heterozygoes	Outside Gene	NA	0.535714
Chr4	3959657	.	G	R	0	70	52	35	16	14	26	30	1	23	heterozygoes	Outside Gene	NA	0.235294
Chr4	3961339	.	G	R	0	80	63	36	16	12	26	29	31	13	heterozygoes	Exonic	AT4G06704.1	0.202532
Chr4	3966016	.	A	M	0	83	58	38	14	11	24	28	30	21	heterozygoes	Outside Gene	NA	0.194444
Chr4	3966117	.	G	K	0	93	52	35	28	17	19	25	31	20	heterozygoes	Outside Gene	NA	0.35
Chr4	3966122	.	G	S	0	96	72	43	22	13	23	21	11	22	heterozygoes	Outside Gene	NA	0.234043
Chr4	3966210	.	A	M	0	147	89	42	38	15	23	25	30	21	heterozygoes	Outside Gene	NA	0.299213
Chr4	3966584	.	T	C	1	471	119	48	328	31	24	26	0	0	homozygous	Outside Gene	NA	0.733781
Chr4	3966863	.	C	G	1	127	30	22	90	14	26	24	21	21	homozygous	Outside Gene	NA	0.75
Chr4	3967098	.	G	K	0	80	48	33	12	8	28	27	10	1	heterozygoes	Outside Gene	NA	0.2
Chr4	3967403	.	G	R	0.022914	52	39	22	7	7	26	30	11	33	heterozygoes	Outside Gene	NA	0.152174
Chr4	3967491	.	A	R	0	159	95	44	36	19	24	24	13	31	heterozygoes	Outside Gene	NA	0.274809
Chr4	3967854	.	T	Y	0	38	20	14	11	7	23	23	3	21	heterozygoes	Outside Gene	NA	0.354839
Chr4	3967989	.	T	K	0	85	62	30	11	10	27	29	2	13	heterozygoes	Outside Gene	NA	0.150685
Chr4	3968030	.	G	K	0	90	51	31	25	19	26	24	21	30	heterozygoes	Outside Gene	NA	0.328947
Chr4	3968096	.	G	R	0	71	43	23	21	17	27	27	32	10	heterozygoes	Outside Gene	NA	0.328125
Chr4	3969156	.	A	R	0	106	80	38	21	11	24	29	23	1	heterozygoes	Outside Gene	NA	0.207921
Chr4	3969463	.	G	R	0	23	12	9	8	5	29	30	11	33	heterozygoes	Outside Gene	NA	0.4
Chr4	3969821	.	A	M	0	89	56	36	23	14	26	24	33	22	heterozygoes	Outside Gene	NA	0.291139
Chr4	3969856	.	A	W	0	114	69	41	32	18	26	26	13	20	heterozygoes	Outside Gene	NA	0.316832
Chr4	3971579	.	C	Y	0	136	60	28	60	11	26	27	1	23	heterozygoes	Outside Gene	NA	0.5
Chr4	3973359	.	A	M	0	33	14	10	16	6	21	22	1	10	heterozygoes	Outside Gene	NA	0.533333
Chr4	3973667	.	G	S	0.024163	18	12	11	3	2	13	28	10	23	heterozygoes	Outside Gene	NA	0.2
Chr4	3974173	.	A	M	0	54	30	21	17	11	27	24	3	12	heterozygoes	Outside Gene	NA	0.361702
Chr4	3974472	.	T	W	0	187	131	38	27	18	26	26	31	2	heterozygoes	Outside Gene	NA	0.170886
Chr4	3974956	.	C	Y	0	31	17	9	11	8	20	29	0	22	heterozygoes	Outside Gene	NA	0.392857
Chr4	3976732	.	T	G	1	134	39	26	90	17	28	26	21	21	homozygous	Outside Gene	NA	0.697674
Chr4	3977253	.	G	R	0	122	85	40	35	16	27	27	32	10	heterozygoes	Outside Gene	NA	0.291667
Chr4	3977329	.	A	W	0	59	36	28	11	7	23	26	0	33	heterozygoes	Outside Gene	NA	0.234043
Chr4	3977517	.	G	A	1	277	69	41	196	20	24	26	33	33	homozygous	Outside Gene	NA	0.739623
Chr4	3978317	.	C	M	0	77	59	32	14	7	25	26	23	32	heterozygoes	Outside Gene	NA	0.191781
Chr4	3978608	.	A	W	0	123	94	49	17	9	26	24	2	31	heterozygoes	Outside Gene	NA	0.153153
Chr4	3978611	.	T	Y	0	101	68	40	14	8	22	20	3	21	heterozygoes	Outside Gene	NA	0.170732
Chr4	3979633	.	A	R	0	111	75	41	22	11	20	27	23	1	heterozygoes	Outside Gene	NA	0.226804
Chr4	3979638	.	A	R	0	138	97	44	19	10	23	20	12	30	heterozygoes	Outside Gene	NA	0.163793
Chr4	3979645	.	G	K	0	186	142	49	37	25	20	21	21	30	heterozygoes	Outside Gene	NA	0.206704
Chr4	3979799	.	C	Y	0	140	82	45	45	29	23	26	2	20	heterozygoes	Outside Gene	NA	0.354331
Chr4	3980534	.	T	K	0	145	88	35	36	18	23	25	30	21	heterozygoes	Outside Gene	NA	0.290323
Chr4	3981460	.	T	Y	0	192	155	33	31	11	29	29	33	11	heterozygoes	Outside Gene	NA	0.166667
Chr4	3981602	.	T	K	0	84	16	10	44	22	20	26	21	30	heterozygoes	Outside Gene	NA	0.733333
Chr4	3985255	.	T	W	0.002058	29	21	17	5	4	25	28	2	31	heterozygoes	Outside Gene	NA	0.192308
Chr4	3985338	.	G	K	0	21	12	8	6	6	24	19	20	31	heterozygoes	Outside Gene	NA	0.333333
Chr4	3985422	.	G	C	1	346	60	28	234	39	25	25	32	32	homozygous	Outside Gene	NA	0.795918
Chr4	3985540	.	A	W	0	42	19	13	19	7	12	23	3	30	heterozygoes	Outside Gene	NA	0.5
Chr4	3985554	.	A	W	0	25	17	10	7	2	18	20	0	33	heterozygoes	Outside Gene	NA	0.291667
Chr4	3985659	.	T	C	0	1298	28	20	1100	41	29	23	21	21	homozygous	Outside Gene	NA	0.975177
Chr4	3985770	.	T	W	0	172	143	34	28	8	28	28	23	10	heterozygoes	Outside Gene	NA	0.163743
Chr4	3985945	.	C	Y	0	24	17	10	6	5	27	29	11	33	heterozygoes	Outside Gene	NA	0.26087
Chr4	3985957	.	C	Y	0	21	11	9	6	5	22	24	2	20	heterozygoes	Outside Gene	NA	0.352941
Chr4	3986415	.	T	W	0.000179	26	18	12	6	2	29	26	10	23	heterozygoes	Outside Gene	NA	0.25
Chr4	3986569	.	A	W	0	25	8	7	15	10	27	27	10	23	heterozygoes	Outside Gene	NA	0.652174
Chr4	3986681	.	A	R	0	58	38	25	11	10	26	22	1	23	heterozygoes	Outside Gene	NA	0.22449
Chr4	3986721	.	T	W	0	188	140	31	40	14	27	23	32	1	heterozygoes	Outside Gene	NA	0.222222
Chr4	3986754	.	A	M	0	73	34	25	17	7	26	18	1	10	heterozygoes	Outside Gene	NA	0.333333
Chr4	3986758	.	T	Y	0	69	26	19	19	8	26	25	0	22	heterozygoes	Outside Gene	NA	0.422222
Chr4	3987264	.	G	T	0.013977	4	1	1	3	2	8	17	20	20	homozygous	Outside Gene	NA	0.75
Chr4	3987312	.	G	R	0	50	22	9	24	10	25	31	11	33	heterozygoes	Outside Gene	NA	0.521739
Chr4	3992851	.	C	S	0	155	85	43	58	29	22	26	32	1	heterozygoes	Outside Gene	NA	0.405594
Chr4	3992923	.	T	W	0	195	123	55	31	19	21	29	0	33	heterozygoes	Outside Gene	NA	0.201299
Chr4	3992945	.	C	Y	0	140	104	54	28	17	23	26	33	11	heterozygoes	Outside Gene	NA	0.212121
Chr4	3994059	.	G	R	0	86	61	31	16	13	26	26	32	10	heterozygoes	Exonic	AT4G06714.1	0.207792
Chr4	3994379	.	A	M	0	42	22	19	20	16	23	26	2	13	heterozygoes	Exonic	AT4G06714.1	0.47619
Chr4	3994665	.	T	Y	0	186	143	61	43	24	25	29	11	33	heterozygoes	Exonic	AT4G06714.1	0.231183
Chr4	3994842	.	G	R	0	69	50	31	15	12	26	22	23	1	heterozygoes	Exonic	AT4G06714.1	0.230769
Chr4	3995428	.	G	R	0.011051	14	11	11	3	3	26	31	12	30	heterozygoes	Exonic	AT4G06714.1	0.214286
Chr4	3998118	.	C	A	0.999894	207	25	19	152	44	28	26	10	10	homozygous	Outside Gene	NA	0.858757
Chr4	3998223	.	G	R	0	100	70	27	29	10	29	31	11	33	heterozygoes	Outside Gene	NA	0.292929
Chr4	3998341	.	C	Y	0.005007	36	28	21	6	5	23	24	10	32	heterozygoes	Outside Gene	NA	0.176471
Chr4	3998401	.	A	R	0	125	98	36	25	9	27	27	33	11	heterozygoes	Outside Gene	NA	0.203252
Chr4	3998607	.	A	M	0	26	13	11	9	8	29	28	1	10	heterozygoes	Outside Gene	NA	0.409091
Chr4	3998738	.	G	R	0	22	14	10	7	5	23	22	10	32	heterozygoes	Outside Gene	NA	0.333333
Chr4	3999093	.	A	R	0	113	84	17	27	12	21	27	10	32	heterozygoes	Outside Gene	NA	0.243243
Chr4	3999112	.	G	R	0.00092	16	11	6	4	4	24	32	11	33	heterozygoes	Outside Gene	NA	0.266667
Chr4	3999115	.	T	Y	0.074909	20	16	9	3	2	28	21	2	20	heterozygoes	Outside Gene	NA	0.157895
Chr4	3999199	.	C	A	0.999992	352	48	21	290	16	27	30	0	0	homozygous	Outside Gene	NA	0.857988
Chr4	3999643	.	C	T	0.999187	80	12	9	66	18	27	26	0	0	homozygous	Outside Gene	NA	0.846154
Chr4	4000714	.	G	R	0	54	34	24	19	14	28	31	11	33	heterozygoes	Outside Gene	NA	0.358491
Chr4	4001632	.	A	M	0	85	17	11	54	25	23	29	1	10	heterozygoes	Outside Gene	NA	0.760563
Chr4	4001651	.	T	W	0	25	10	5	13	9	20	20	2	31	heterozygoes	Outside Gene	NA	0.565217
Chr4	4003264	.	A	W	0	38	6	5	25	13	27	25	10	23	heterozygoes	Outside Gene	NA	0.806452
Chr4	4003457	.	A	M	0	43	27	21	10	5	28	28	21	30	heterozygoes	Outside Gene	NA	0.27027
Chr4	4003654	.	T	Y	0.00493	9	5	3	3	3	29	27	3	21	heterozygoes	Outside Gene	NA	0.375
Chr4	4003793	.	T	Y	0	16	6	6	8	8	17	28	11	33	heterozygoes	Outside Gene	NA	0.571429
Chr4	4003844	.	G	C	0	1378	71	32	1167	33	28	25	12	12	homozygous	Outside Gene	NA	0.942649
Chr4	4003939	.	A	G	0	600	69	41	504	15	20	28	2	2	homozygous	Outside Gene	NA	0.879581
Chr4	4005766	.	G	K	0	180	125	57	26	19	26	27	31	20	heterozygoes	Outside Gene	NA	0.172185
Chr4	4005871	.	A	R	0	93	67	44	16	15	26	22	30	12	heterozygoes	Outside Gene	NA	0.192771
Chr4	4005993	.	A	C	1	629	118	61	458	24	22	28	12	12	homozygous	Outside Gene	NA	0.795139
Chr4	4006049	.	A	R	0	163	102	54	36	20	26	24	3	21	heterozygoes	Outside Gene	NA	0.26087
Chr4	4006142	.	C	S	0	179	123	51	30	13	22	27	11	22	heterozygoes	Outside Gene	NA	0.196078
Chr4	4007234	.	C	M	0.027326	25	17	13	4	4	20	21	1	10	heterozygoes	Outside Gene	NA	0.190476
Chr4	4007372	.	T	Y	0	82	54	17	25	13	28	29	22	0	heterozygoes	Outside Gene	NA	0.316456
Chr4	4007705	.	T	K	0	26	13	10	5	5	27	21	20	31	heterozygoes	Outside Gene	NA	0.277778
Chr4	4007804	.	G	S	0.001901	32	16	14	5	5	19	23	12	21	heterozygoes	Outside Gene	NA	0.238095
Chr4	4007902	.	T	W	0.000329	9	4	4	4	4	17	27	0	33	heterozygoes	Outside Gene	NA	0.5
Chr4	4007930	.	T	Y	0	15	6	5	6	6	30	25	3	21	heterozygoes	Outside Gene	NA	0.5
Chr4	4008452	.	T	A	0.012299	7	1	1	4	3	10	26	13	13	homozygous	Outside Gene	NA	0.8
Chr4	4008492	.	C	Y	0	41	29	19	10	8	27	26	10	32	heterozygoes	Outside Gene	NA	0.25641
Chr4	4008578	.	A	W	0	54	39	23	15	5	27	31	1	32	heterozygoes	Outside Gene	NA	0.277778
Chr4	4009608	.	A	W	0	173	134	43	30	15	23	26	33	0	heterozygoes	Outside Gene	NA	0.182927
Chr4	4009722	.	G	S	0	71	25	17	37	18	27	25	12	21	heterozygoes	Outside Gene	NA	0.596774
Chr4	4010083	.	C	M	0	164	61	37	55	18	22	28	11	0	heterozygoes	Outside Gene	NA	0.474138
Chr4	4010425	.	T	Y	0	61	29	20	27	20	22	23	3	21	heterozygoes	Outside Gene	NA	0.482143
Chr4	4010690	.	G	S	0	166	67	42	82	33	26	22	22	11	heterozygoes	Outside Gene	NA	0.550336
Chr4	4010937	.	T	C	1	1539	453	74	1026	35	27	29	0	0	homozygous	Outside Gene	NA	0.693712
Chr4	4010979	.	T	W	0	92	60	42	20	15	18	28	22	11	heterozygoes	Outside Gene	NA	0.25
Chr4	4011096	.	C	S	0	155	85	48	29	18	27	29	1	32	heterozygoes	Outside Gene	NA	0.254386
Chr4	4011374	.	G	K	0	180	49	28	77	31	27	24	3	12	heterozygoes	Outside Gene	NA	0.611111
Chr4	4029583	.	C	Y	0.001306	57	47	31	9	9	28	22	1	23	heterozygoes	Exonic	AT4G06726.1	0.160714
Chr4	4029609	.	G	R	0	76	52	35	24	21	23	25	12	30	heterozygoes	Exonic	AT4G06726.1	0.315789
Chr4	4030462	.	G	R	0	99	81	43	15	12	24	29	1	23	heterozygoes	Exonic	AT4G06726.1	0.15625
Chr4	4039390	.	G	R	0	36	28	23	8	2	24	29	0	22	heterozygoes	Exonic	AT4G06734.1	0.222222
Chr4	4039397	.	A	R	0	24	15	13	8	2	27	28	0	22	heterozygoes	Exonic	AT4G06734.1	0.347826
Chr4	4066541	.	A	R	0	88	43	35	31	24	22	23	0	22	heterozygoes	Outside Gene	NA	0.418919
Chr4	4098792	.	C	A	0	19	0	0	18	12	0	24	21	21	homozygous	Outside Gene	NA	1
Chr4	4146332	.	G	A	0	37	0	0	36	23	0	28	0	0	homozygous	Outside Gene	NA	1
Chr4	4228628	.	T	K	0	68	49	32	11	9	16	30	1	10	heterozygoes	Outside Gene	NA	0.183333
Chr4	4229695	.	C	Y	0	75	53	41	14	12	22	23	31	13	heterozygoes	Intronic	AT4G07450.1	0.208955
Chr4	4241206	.	C	Y	0	74	59	30	12	8	28	29	2	20	heterozygoes	Exonic	AT4G07456.1	0.169014
Chr4	4242700	.	A	W	0	53	36	17	17	12	26	27	11	22	heterozygoes	Exonic	AT4G07456.1	0.320755
Chr4	4243513	.	T	Y	0	33	25	22	7	5	24	27	13	31	heterozygoes	Exonic	AT4G07456.1	0.21875
Chr4	4245671	.	C	Y	0	19	9	9	4	3	19	26	10	32	heterozygoes	Exonic	AT4G07458.1	0.307692
Chr4	4245706	.	G	K	0.000684	19	10	8	4	4	17	26	21	30	heterozygoes	Exonic	AT4G07458.1	0.285714
Chr4	4329915	.	G	R	0.001451	24	19	15	5	4	26	25	0	22	heterozygoes	Outside Gene	NA	0.208333
Chr4	4355865	.	C	M	0.00231	15	6	6	4	4	17	16	2	13	heterozygoes	Outside Gene	NA	0.4
Chr4	4384991	.	G	R	0	64	45	32	16	14	25	21	13	31	heterozygoes	Exonic	AT4G07563.1	0.262295
Chr4	4386446	.	A	T	0	38	1	1	33	24	4	24	22	22	homozygous	Exonic	AT4G07566.1	0.970588
Chr4	4425589	.	C	M	0	31	21	18	8	5	22	29	1	10	heterozygoes	Outside Gene	NA	0.275862
Chr4	4473372	.	A	C	0	43	0	0	41	30	0	26	1	1	homozygous	Outside Gene	NA	1
Chr4	4500926	.	T	K	0	81	59	32	13	12	19	15	1	10	heterozygoes	Outside Gene	NA	0.180556
Chr4	4509054	.	T	Y	0	81	61	38	14	12	23	25	31	13	heterozygoes	Exonic	AT4G07725.1	0.186667
Chr4	4548008	.	A	R	0.009573	25	19	16	5	4	22	15	0	22	heterozygoes	Outside Gene	NA	0.208333
Chr4	4556584	.	G	R	0.009586	31	25	18	5	5	19	23	3	21	heterozygoes	Outside Gene	NA	0.166667
Chr4	4556634	.	C	Y	0	67	28	22	38	22	25	30	33	11	heterozygoes	Outside Gene	NA	0.575758
Chr4	4556667	.	C	Y	0	50	36	27	8	6	24	20	10	32	heterozygoes	Outside Gene	NA	0.181818
Chr4	4604206	.	A	W	0	78	43	29	32	25	24	24	23	10	heterozygoes	Outside Gene	NA	0.426667
Chr4	4610298	.	G	A	0	77	0	0	75	42	0	23	20	20	homozygous	Outside Gene	NA	1
Chr4	4678386	.	T	C	0	11	0	0	11	9	0	25	3	3	homozygous	Outside Gene	NA	1
Chr4	4701579	.	A	C	0	19	0	0	18	13	0	26	10	10	homozygous	Outside Gene	NA	1
Chr4	4761592	.	C	M	0	101	79	49	20	16	24	28	2	13	heterozygoes	Exonic	AT4G07937.1	0.20202
Chr4	4770255	.	C	M	0	35	24	21	10	10	29	25	22	33	heterozygoes	Outside Gene	NA	0.294118
Chr4	4778348	.	C	Y	0	36	9	8	23	14	23	25	12	30	heterozygoes	Outside Gene	NA	0.71875
Chr4	4778573	.	A	R	0	199	105	61	87	49	24	26	30	12	heterozygoes	Outside Gene	NA	0.453125
Chr4	4778620	.	C	Y	0	119	80	38	15	12	22	21	2	20	heterozygoes	Outside Gene	NA	0.157895
Chr4	4779915	.	T	W	0	107	62	44	42	30	27	27	13	20	heterozygoes	Outside Gene	NA	0.403846
Chr4	4963268	.	C	A	0	45	0	0	43	25	0	23	21	21	homozygous	Exonic	AT4G08078.1	1
Chr4	4966186	.	G	R	0	48	33	25	14	9	27	31	11	33	heterozygoes	Exonic	AT4G08080.1	0.297872
Chr4	4968144	.	C	Y	0.00288	14	10	9	4	3	21	25	12	30	heterozygoes	Outside Gene	NA	0.285714
Chr4	4977046	.	C	Y	0	77	61	45	14	11	22	23	30	12	heterozygoes	Outside Gene	NA	0.186667
Chr4	4981202	.	T	C	0	38	1	1	36	25	4	28	22	22	homozygous	Exonic	AT4G08091.1	0.972973
Chr4	5055459	.	T	A	0	14	0	0	13	9	0	29	23	23	homozygous	Outside Gene	NA	1
Chr4	5146815	.	G	R	0	134	108	59	21	21	26	23	23	1	heterozygoes	Outside Gene	NA	0.162791
Chr4	5147057	.	G	K	0	19	12	9	5	4	27	32	2	13	heterozygoes	Outside Gene	NA	0.294118
Chr4	5147184	.	C	M	0	94	76	44	15	12	27	25	23	32	heterozygoes	Outside Gene	NA	0.164835
Chr4	5259008	.	C	Y	0	81	60	36	13	12	20	22	10	32	heterozygoes	Exonic	AT4G08333.1	0.178082
Chr4	5462991	.	C	A	0	14	0	0	14	11	0	29	2	2	homozygous	Exonic	AT4G08580.1	1
Chr4	5498104	.	T	A	0	75	0	0	69	43	0	23	20	20	homozygous	Outside Gene	NA	1
Chr4	5506772	.	G	S	0	85	43	33	39	28	27	25	23	10	heterozygoes	Outside Gene	NA	0.47561
Chr4	5574222	.	C	A	0	18	0	0	18	14	0	28	11	11	homozygous	Exonic	AT4G08720.1	1
Chr4	5640794	.	T	A	0	115	0	0	108	60	0	22	33	33	homozygous	Outside Gene	NA	1
Chr4	6025041	.	T	C	0	30	0	0	24	21	0	22	2	2	homozygous	Exonic	AT4G09520.1	1
Chr4	6071048	.	G	K	0.020769	8	2	2	4	4	27	29	22	33	heterozygoes	Exonic	AT4G09595.1	0.666667
Chr4	6669072	.	T	A	0	60	0	0	59	36	0	27	21	21	homozygous	Outside Gene	NA	1
Chr4	6880308	.	C	T	0	42	0	0	42	33	0	20	1	1	homozygous	Outside Gene	NA	1
Chr4	7063850	.	A	C	0	69	0	0	67	40	0	21	0	0	homozygous	Exonic	AT4G11720.1	1
Chr4	7324816	.	A	W	0	44	34	16	9	4	23	29	3	30	heterozygoes	Outside Gene	NA	0.209302
Chr4	7375138	.	C	M	0	20	7	3	13	5	24	29	1	10	heterozygoes	Outside Gene	NA	0.65
Chr4	7375163	.	C	A	0	45	0	0	44	22	0	25	1	1	homozygous	Outside Gene	NA	1
Chr4	7375202	.	G	T	0	16	0	0	11	6	0	20	13	13	homozygous	Outside Gene	NA	1
Chr4	7526557	.	C	A	0	56	0	0	49	30	0	20	10	10	homozygous	Outside Gene	NA	1
Chr4	7664837	.	T	A	0	92	0	0	89	47	0	26	21	21	homozygous	Outside Gene	NA	1
Chr4	8036782	.	C	A	0	38	0	0	37	28	0	25	1	1	homozygous	Outside Gene	NA	1
Chr4	8126091	.	G	A	0	32	0	0	30	21	0	25	21	21	homozygous	Exonic	AT4G14096.1	1
Chr4	8210087	.	T	Y	0	41	32	17	9	3	25	27	2	20	heterozygoes	Exonic	AT4G14250.2	0.219512
Chr4	8378429	.	C	Y	0.000292	44	37	22	7	3	25	28	2	20	heterozygoes	Exonic	AT4G14605.1	0.159091
Chr4	8382110	.	A	R	0	67	56	22	11	4	26	31	13	31	heterozygoes	Outside Gene	NA	0.164179
Chr4	8413310	.	T	A	0	52	0	0	52	32	0	26	31	31	homozygous	Exonic	AT4G14680.1	1
Chr4	8575598	.	G	K	0.000665	34	28	18	6	3	28	27	1	10	heterozygoes	Exonic	AT4G15020.2	0.176471
Chr4	8577470	.	C	G	0	93	0	0	91	50	0	28	13	13	homozygous	Exonic	AT4G15020.2	1
Chr4	8579403	.	T	C	0	17	0	0	14	8	0	17	11	11	homozygous	Intronic	AT4G15030.2	1
Chr4	8579430	.	G	K	0	40	32	12	7	4	26	27	1	10	heterozygoes	Intronic	AT4G15030.2	0.179487
Chr4	8582177	.	G	A	0.008539	6	1	1	4	4	7	25	22	22	homozygous	Intronic	AT4G15040.1	0.8
Chr4	8582753	.	C	S	0.082789	26	22	13	4	2	22	19	12	21	heterozygoes	Intronic	AT4G15040.1	0.153846
Chr4	8584613	.	G	R	0	59	45	23	11	3	20	17	2	20	heterozygoes	Outside Gene	NA	0.196429
Chr4	8635958	.	C	Y	0	52	42	19	8	5	19	27	2	20	heterozygoes	Outside Gene	NA	0.16
Chr4	8638672	.	C	G	0	41	0	0	29	19	0	15	30	30	homozygous	Exonic	AT4G15130.1	1
Chr4	8639875	.	G	A	0	73	1	1	59	31	4	24	20	20	homozygous	Exonic	AT4G15140.1	0.983333
Chr4	8640945	.	G	S	0	41	32	16	9	5	28	25	3	30	heterozygoes	Outside Gene	NA	0.219512
Chr4	8641694	.	C	M	0.001418	46	39	23	7	4	27	28	0	11	heterozygoes	Exonic	AT4G15150.1	0.152174
Chr4	8645692	.	A	W	0	47	38	22	8	6	23	20	12	21	heterozygoes	Outside Gene	NA	0.173913
Chr4	8645769	.	A	W	0	77	45	14	22	19	15	18	30	3	heterozygoes	Outside Gene	NA	0.328358
Chr4	8648432	.	C	T	0	99	0	0	97	52	0	26	20	20	homozygous	Outside Gene	NA	1
Chr4	8649177	.	C	Y	0	48	33	18	12	6	23	24	2	20	heterozygoes	Intronic	AT4G15165.1	0.266667
Chr4	8662474	.	T	C	0	47	0	0	41	24	0	19	2	2	homozygous	Exonic	AT4G15180.1	1
Chr4	8699123	.	T	A	0	75	0	0	75	42	0	29	33	33	homozygous	Exonic	AT4G15236.1	1
Chr4	8768019	.	A	M	0	67	42	20	24	8	28	25	33	22	heterozygoes	Outside Gene	NA	0.363636
Chr4	8774782	.	T	Y	0	56	40	18	15	7	27	28	2	20	heterozygoes	Exonic	AT4G15370.1	0.272727
Chr4	8774870	.	T	A	0	31	0	0	27	15	0	14	3	3	homozygous	Intronic	AT4G15370.1	1
Chr4	8803369	.	A	T	0	26	0	0	20	15	0	24	13	13	homozygous	Outside Gene	NA	1
Chr4	8976521	.	A	T	0.887795	13	3	2	10	7	12	20	30	30	homozygous	Intronic	AT4G15765.1	0.769231
Chr4	8976575	.	A	W	0	57	47	16	10	5	26	31	3	30	heterozygoes	Intronic	AT4G15765.1	0.175439
Chr4	8976579	.	C	Y	0	31	20	11	8	4	21	24	13	31	heterozygoes	Intronic	AT4G15765.1	0.285714
Chr4	8980213	.	G	T	0	19	1	1	18	6	33	24	10	10	homozygous	Exonic	AT4G15780.1	0.947368
Chr4	8980216	.	T	Y	0.001831	6	3	2	3	2	23	32	0	22	heterozygoes	Exonic	AT4G15780.1	0.5
Chr4	8980255	.	T	A	0	13	0	0	12	6	0	28	13	13	homozygous	Intronic	AT4G15780.1	1
Chr4	8980292	.	T	W	0	47	37	15	8	6	27	27	3	30	heterozygoes	Intronic	AT4G15780.1	0.177778
Chr4	8985600	.	T	G	0	11	0	0	9	8	0	24	10	10	homozygous	Outside Gene	NA	1
Chr4	8985726	.	T	K	0	31	23	9	7	3	19	26	1	10	heterozygoes	Outside Gene	NA	0.233333
Chr4	8985996	.	G	A	0	48	0	0	47	31	0	25	22	22	homozygous	Outside Gene	NA	1
Chr4	8985998	.	G	A	0	48	0	0	45	31	0	29	22	22	homozygous	Outside Gene	NA	1
Chr4	8986395	.	T	A	0	60	0	0	45	22	0	18	30	30	homozygous	Outside Gene	NA	1
Chr4	8986559	.	C	M	0	40	30	21	9	5	21	27	1	10	heterozygoes	Outside Gene	NA	0.230769
Chr4	8986561	.	C	M	0.016908	41	28	15	5	5	22	22	1	10	heterozygoes	Outside Gene	NA	0.151515
Chr4	9032473	.	T	A	0	76	0	0	76	39	0	25	31	31	homozygous	Exonic	AT4G15920.1	1
Chr4	9037268	.	G	C	0	38	0	0	38	23	0	28	33	33	homozygous	Intronic	AT4G15930.1	1
Chr4	9037270	.	A	G	0	40	0	0	40	24	0	30	1	1	homozygous	Intronic	AT4G15930.1	1
Chr4	9042879	.	A	W	0.026892	35	28	12	5	3	27	25	12	21	heterozygoes	Outside Gene	NA	0.151515
Chr4	9044635	.	T	A	0	30	0	0	28	12	0	26	20	20	homozygous	Exonic	AT4G15955.3	1
Chr4	9046796	.	T	A	0	57	0	0	55	34	0	24	21	21	homozygous	Exonic	AT4G15960.1	1
Chr4	9053609	.	C	A	0	75	0	0	72	40	0	24	13	13	homozygous	Outside Gene	NA	1
Chr4	9054560	.	A	T	0	22	0	0	22	10	0	27	11	11	homozygous	Outside Gene	NA	1
Chr4	9109407	.	C	Y	0	35	24	13	9	6	27	22	2	20	heterozygoes	Outside Gene	NA	0.272727
Chr4	9112832	.	A	W	0.000545	26	20	10	5	4	21	26	3	30	heterozygoes	Exonic	AT4G16110.1	0.2
Chr4	9114386	.	C	S	0	57	46	25	10	6	24	28	3	30	heterozygoes	Exonic	AT4G16110.1	0.178571
Chr4	9130020	.	G	A	0	16	0	0	14	6	0	28	2	2	homozygous	Outside Gene	NA	1
Chr4	9131469	.	A	W	0	45	29	16	9	7	21	21	3	30	heterozygoes	Outside Gene	NA	0.236842
Chr4	9136942	.	G	A	0	50	0	0	49	33	0	28	20	20	homozygous	Exonic	AT4G16143.2	1
Chr4	9148069	.	T	W	0	32	21	12	7	4	14	20	3	30	heterozygoes	Exonic	AT4G16150.1	0.25
Chr4	9150670	.	T	Y	0	66	49	22	10	3	20	28	20	2	heterozygoes	Intronic	AT4G16150.1	0.169492
Chr4	9163304	.	C	Y	0.071456	32	22	12	4	3	20	26	11	33	heterozygoes	Outside Gene	NA	0.153846
Chr4	9163879	.	G	A	0	60	0	0	51	32	0	24	32	32	homozygous	Outside Gene	NA	1
Chr4	9184464	.	C	T	0	28	0	0	27	11	0	25	22	22	homozygous	Outside Gene	NA	1
Chr4	9192346	.	G	C	0	37	0	0	36	24	0	22	10	10	homozygous	Exonic	AT4G16240.1	1
Chr4	9215044	.	A	R	0	64	51	20	13	7	28	29	2	20	heterozygoes	Outside Gene	NA	0.203125
Chr4	9226789	.	G	C	0	37	0	0	37	23	0	30	32	32	homozygous	Exonic	AT4G16330.2	1
Chr4	9226791	.	T	C	0	40	0	0	38	24	0	27	21	21	homozygous	Exonic	AT4G16330.2	1
Chr4	9227373	.	G	A	0	18	0	0	14	7	0	29	22	22	homozygous	Exonic	AT4G16330.2	1
Chr4	9227408	.	G	A	0	50	0	0	48	29	0	26	20	20	homozygous	Exonic	AT4G16330.2	1
Chr4	9232525	.	C	T	0	63	0	0	53	35	0	24	32	32	homozygous	Intronic	AT4G16340.1	1
Chr4	9232970	.	A	W	0	61	45	24	16	7	26	23	3	30	heterozygoes	Intronic	AT4G16340.1	0.262295
Chr4	9234779	.	C	T	0	63	0	0	59	30	0	19	30	30	homozygous	Intronic	AT4G16340.1	1
Chr4	9254719	.	T	G	0	69	0	0	69	44	0	30	11	11	homozygous	Intronic	AT4G16380.2	1
Chr4	9254728	.	T	A	0	72	0	0	67	42	0	26	33	33	homozygous	Intronic	AT4G16380.2	1
Chr4	9255546	.	T	C	0	27	0	0	26	20	0	25	2	2	homozygous	Exonic	AT4G16380.2	1
Chr4	9259178	.	T	G	0	33	0	0	32	15	0	28	23	23	homozygous	Exonic	AT4G16390.1	1
Chr4	9259187	.	T	G	0	45	0	0	45	23	0	28	10	10	homozygous	Exonic	AT4G16390.1	1
Chr4	9288698	.	G	T	0	17	0	0	17	10	0	25	23	23	homozygous	Exonic	AT4G16470.1	1
Chr4	9313807	.	G	C	0	71	1	1	57	35	4	21	13	13	homozygous	Exonic	AT4G16530.1	0.982759
Chr4	9316117	.	C	A	0	17	0	0	16	15	0	25	21	21	homozygous	Exonic	AT4G16540.1	1
Chr4	9318318	.	C	S	0	52	42	20	8	4	26	29	11	22	heterozygoes	Outside Gene	NA	0.16
Chr4	9424333	.	A	W	0	30	21	11	6	2	16	25	3	30	heterozygoes	Outside Gene	NA	0.222222
Chr4	9429140	.	G	R	0.000503	47	39	18	8	5	20	21	2	20	heterozygoes	Outside Gene	NA	0.170213
Chr4	9431871	.	C	T	0	10	0	0	8	6	0	21	20	20	homozygous	Exonic	AT4G16765.2	1
Chr4	9433707	.	A	W	0	65	53	26	10	7	22	24	3	30	heterozygoes	Outside Gene	NA	0.15873
Chr4	9434057	.	C	Y	0	75	56	28	18	10	24	23	2	20	heterozygoes	Outside Gene	NA	0.243243
Chr4	9437409	.	T	A	0	63	0	0	44	25	0	26	30	30	homozygous	Outside Gene	NA	1
Chr4	9438789	.	C	T	0	22	0	0	21	16	0	27	23	23	homozygous	Outside Gene	NA	1
Chr4	9438792	.	C	T	0	23	0	0	23	17	0	28	23	23	homozygous	Outside Gene	NA	1
Chr4	9440909	.	T	Y	0.08299	23	17	11	3	3	14	22	2	20	heterozygoes	Outside Gene	NA	0.15
Chr4	9441321	.	A	W	0	33	25	10	8	4	20	27	3	30	heterozygoes	Outside Gene	NA	0.242424
Chr4	9442245	.	T	W	0.006766	31	24	16	5	3	22	27	3	30	heterozygoes	Outside Gene	NA	0.172414
Chr4	9442320	.	G	K	0	66	47	19	9	6	24	20	10	1	heterozygoes	Outside Gene	NA	0.160714
Chr4	9444784	.	A	T	0	13	0	0	12	6	0	26	33	33	homozygous	Outside Gene	NA	1
Chr4	9509128	.	C	A	0	41	0	0	38	25	0	24	21	21	homozygous	Outside Gene	NA	1
Chr4	9527482	.	A	M	0	70	58	23	12	5	22	29	10	1	heterozygoes	Outside Gene	NA	0.171429
Chr4	9619132	.	T	W	0.001302	25	19	9	5	4	27	26	12	21	heterozygoes	Intronic	AT4G17140.3	0.208333
Chr4	9661411	.	A	T	0	53	0	0	51	32	0	22	0	0	homozygous	Exonic	AT4G17230.1	1
Chr4	9665162	.	C	M	0.000758	40	31	14	7	6	23	23	1	10	heterozygoes	Outside Gene	NA	0.184211
Chr4	9665202	.	C	Y	0	34	27	12	7	5	25	27	2	20	heterozygoes	Outside Gene	NA	0.205882
Chr4	9665366	.	C	Y	0	43	27	13	11	9	22	29	2	20	heterozygoes	Outside Gene	NA	0.289474
Chr4	9665368	.	T	Y	0	59	44	22	12	9	17	27	2	20	heterozygoes	Outside Gene	NA	0.214286
Chr4	9666690	.	C	T	0	13	0	0	10	4	0	31	2	2	homozygous	Exonic	AT4G17240.2	1
Chr4	9681020	.	G	T	0	24	2	2	20	11	5	23	1	1	homozygous	Outside Gene	NA	0.909091
Chr4	9720648	.	C	T	0	73	2	2	66	33	4	22	20	20	homozygous	Intronic	AT4G17410.3	0.970588
Chr4	9762136	.	A	R	0	134	83	49	48	35	24	26	32	10	heterozygoes	Outside Gene	NA	0.366412
Chr4	9903450	.	G	R	0	72	49	24	22	9	24	27	2	20	heterozygoes	Outside Gene	NA	0.309859
Chr4	9912903	.	T	Y	0.097512	9	2	1	6	6	4	30	0	22	heterozygoes	Outside Gene	NA	0.75
Chr4	9913326	.	G	T	0	24	0	0	22	19	0	20	31	31	homozygous	Outside Gene	NA	1
Chr4	10020677	.	G	T	0	29	0	0	27	15	0	22	3	3	homozygous	Outside Gene	NA	1
Chr4	10020685	.	G	A	0	13	0	0	12	8	0	25	0	0	homozygous	Outside Gene	NA	1
Chr4	10020694	.	C	T	0	34	0	0	30	17	0	26	0	0	homozygous	Outside Gene	NA	1
Chr4	10033984	.	C	T	0	75	1	1	70	36	33	26	1	1	homozygous	Outside Gene	NA	0.985915
Chr4	10034013	.	A	C	0	24	0	0	23	15	0	27	1	1	homozygous	Exonic	AT4G18090.1	1
Chr4	10041851	.	G	C	0	58	0	0	58	40	0	28	22	22	homozygous	Intronic	AT4G18120.2	1
Chr4	10041853	.	C	A	0	58	0	0	53	38	0	24	33	33	homozygous	Intronic	AT4G18120.2	1
Chr4	10044454	.	A	T	0	66	0	0	62	38	0	24	30	30	homozygous	Exonic	AT4G18130.1	1
Chr4	10169024	.	T	G	0	128	1	1	107	54	4	22	22	22	homozygous	Outside Gene	NA	0.990741
Chr4	10242053	.	A	R	0	63	28	23	20	15	18	14	20	2	heterozygoes	Exonic	AT4G18600.1	0.416667
Chr4	10270300	.	C	Y	0	96	76	48	16	11	24	22	10	32	heterozygoes	Outside Gene	NA	0.173913
Chr4	10400586	.	T	C	0	31	3	3	25	16	5	24	22	22	homozygous	Outside Gene	NA	0.892857
Chr4	10529630	.	T	A	0	27	1	1	19	11	8	25	10	10	homozygous	Outside Gene	NA	0.95
Chr4	10633187	.	G	R	0	52	43	31	9	7	25	26	11	33	heterozygoes	Outside Gene	NA	0.173077
Chr4	10669042	.	A	G	0	23	0	0	23	16	0	24	12	12	homozygous	Exonic	AT4G19580.1	1
Chr4	10899605	.	C	Y	0.018381	16	13	10	3	2	23	23	2	20	heterozygoes	Outside Gene	NA	0.1875
Chr4	10912563	.	T	C	0	60	0	0	60	25	0	29	1	1	homozygous	Outside Gene	NA	1
Chr4	10930653	.	A	C	0	21	0	0	16	4	0	24	1	1	homozygous	Intronic	AT4G20235.1	1
Chr4	10967183	.	G	T	0	64	0	0	62	28	0	25	20	20	homozygous	Outside Gene	NA	1
Chr4	10967185	.	G	T	0	60	0	0	58	28	0	27	3	3	homozygous	Outside Gene	NA	1
Chr4	10971876	.	T	A	0	70	0	0	64	45	0	19	1	1	homozygous	Outside Gene	NA	1
Chr4	11093145	.	C	Y	0	155	112	28	36	16	22	26	11	33	heterozygoes	Intronic	AT4G20670.1	0.243243
Chr4	11103081	.	G	R	0.000469	17	11	11	5	5	21	19	13	31	heterozygoes	Outside Gene	NA	0.3125
Chr4	11185253	.	C	Y	0	86	66	41	16	11	26	27	31	13	heterozygoes	Exonic	AT4G20900.1	0.195122
Chr4	11348752	.	C	T	0	15	0	0	10	6	0	29	2	2	homozygous	Intronic	AT4G21326.1	1
Chr4	11408464	.	C	Y	0	63	52	40	11	10	29	29	22	0	heterozygoes	Exonic	AT4G21430.1	0.174603
Chr4	11454781	.	T	C	0	105	0	0	101	53	0	27	22	22	homozygous	Exonic	AT4G21530.1	1
Chr4	11458326	.	A	G	0	82	0	0	75	42	0	24	22	22	homozygous	Intronic	AT4G21534.1	1
Chr4	11965145	.	C	Y	0	63	45	27	13	11	25	27	33	11	heterozygoes	Exonic	AT4G22770.1	0.224138
Chr4	12032450	.	C	Y	0	114	90	54	19	16	23	25	2	20	heterozygoes	Intronic	AT4G22960.1	0.174312
Chr4	12059498	.	A	G	0	10	0	0	10	5	0	20	20	20	homozygous	Exonic	AT4G23000.1	1
Chr4	12087294	.	G	T	0	36	0	0	36	25	0	29	20	20	homozygous	Exonic	AT4G23060.1	1
Chr4	12199219	.	A	T	0	16	0	0	16	14	0	25	22	22	homozygous	Outside Gene	NA	1
Chr4	12878669	.	C	Y	0	109	81	51	17	16	21	25	22	0	heterozygoes	Outside Gene	NA	0.173469
Chr4	12955852	.	C	Y	0	72	58	45	11	9	22	18	22	0	heterozygoes	Exonic	AT4G25320.1	0.15942
Chr4	13326310	.	A	C	0	26	0	0	25	20	0	25	12	12	homozygous	Outside Gene	NA	1
Chr4	13369938	.	G	C	0	56	0	0	54	35	0	26	32	32	homozygous	Exonic	AT4G26460.1	1
Chr4	13386911	.	C	Y	0	100	81	52	18	12	25	23	3	21	heterozygoes	Exonic	AT4G26510.2	0.181818
Chr4	13389294	.	C	Y	0	75	54	34	18	13	22	25	31	13	heterozygoes	Exonic	AT4G26520.1	0.25
Chr4	14158996	.	C	Y	0	86	67	39	17	15	28	26	0	22	heterozygoes	Exonic	AT4G28690.1	0.202381
Chr4	14259164	.	T	A	0	58	0	0	53	29	0	26	23	23	homozygous	Exonic	AT4G28900.1	1
Chr4	14361934	.	A	G	0	99	0	0	94	51	0	23	20	20	homozygous	Outside Gene	NA	1
Chr4	14593787	.	C	Y	0	98	73	45	21	16	25	26	12	30	heterozygoes	Exonic	AT4G29810.3	0.223404
Chr4	14827204	.	G	T	0	75	0	0	74	40	0	26	33	33	homozygous	Outside Gene	NA	1
Chr4	14912041	.	C	Y	0	55	35	25	9	9	19	15	3	21	heterozygoes	Outside Gene	NA	0.204545
Chr4	15092893	.	T	C	0	27	0	0	20	11	0	29	21	21	homozygous	Intronic	AT4G30990.2	1
Chr4	15906633	.	G	A	0	48	0	0	46	25	0	25	30	30	homozygous	Outside Gene	NA	1
Chr4	15906641	.	G	T	0	19	0	0	15	5	0	29	1	1	homozygous	Outside Gene	NA	1
Chr4	15996435	.	C	Y	0	94	74	40	19	13	25	24	1	23	heterozygoes	Exonic	AT4G33170.1	0.204301
Chr4	16133198	.	T	W	0.000134	39	32	12	7	5	26	26	3	30	heterozygoes	Intronic	AT4G33540.1	0.179487
Chr4	16186050	.	T	W	0	39	22	16	8	4	22	27	3	30	heterozygoes	Outside Gene	NA	0.266667
Chr4	16280059	.	G	T	0	19	0	0	18	14	0	26	11	11	homozygous	Exonic	AT4G33970.1	1
Chr4	16287335	.	C	T	0	43	0	0	43	22	0	23	22	22	homozygous	Outside Gene	NA	1
Chr4	16287337	.	C	T	0	45	0	0	44	23	0	25	22	22	homozygous	Outside Gene	NA	1
Chr4	16428223	.	A	G	0	26	0	0	26	14	0	26	12	12	homozygous	Outside Gene	NA	1
Chr4	17004187	.	C	Y	0	111	91	57	19	15	25	27	2	20	heterozygoes	Outside Gene	NA	0.172727
Chr4	17214665	.	G	R	0	48	37	19	11	7	27	30	2	20	heterozygoes	Outside Gene	NA	0.229167
Chr4	17216890	.	C	Y	0	107	86	48	20	17	28	29	12	30	heterozygoes	Outside Gene	NA	0.188679
Chr4	17217247	.	A	G	0	22	0	0	19	12	0	29	21	21	homozygous	Outside Gene	NA	1
Chr4	17240491	.	A	G	0	94	0	0	91	49	0	24	21	21	homozygous	Intronic	AT4G36530.2	1
Chr4	17315543	.	T	A	0	15	0	0	10	6	0	26	30	30	homozygous	Intronic	AT4G36740.1	1
Chr4	17322157	.	G	K	0	37	25	12	11	8	20	19	1	10	heterozygoes	Outside Gene	NA	0.305556
Chr4	17334813	.	A	W	0.008763	41	26	16	5	3	18	29	3	30	heterozygoes	Outside Gene	NA	0.16129
Chr4	17339582	.	A	W	0.04398	29	22	15	4	3	19	18	3	30	heterozygoes	Outside Gene	NA	0.153846
Chr4	17342785	.	A	W	0	23	15	12	8	6	31	30	3	30	heterozygoes	Outside Gene	NA	0.347826
Chr4	17357662	.	C	A	0	20	0	0	14	11	0	23	1	1	homozygous	Outside Gene	NA	1
Chr4	17361281	.	C	T	0	27	3	3	20	15	8	20	20	20	homozygous	Intronic	AT4G36860.1	0.869565
Chr4	17361380	.	G	R	0	41	32	15	9	4	27	29	2	20	heterozygoes	Intronic	AT4G36860.1	0.219512
Chr4	17361415	.	G	A	0	35	0	0	33	17	0	18	2	2	homozygous	Intronic	AT4G36860.1	1
Chr4	17361965	.	G	R	0.002427	36	29	14	6	5	22	20	2	20	heterozygoes	Exonic	AT4G36860.1	0.171429
Chr4	17370694	.	T	G	0	50	0	0	48	27	0	27	12	12	homozygous	Intronic	AT4G36870.2	1
Chr4	17371721	.	A	C	0	13	0	0	12	10	0	28	31	31	homozygous	Exonic	AT4G36870.2	1
Chr4	17398129	.	C	A	0	45	0	0	43	29	0	25	31	31	homozygous	Outside Gene	NA	1
Chr4	17507002	.	G	S	0	71	57	27	12	8	24	23	3	30	heterozygoes	Outside Gene	NA	0.173913
Chr4	17743059	.	A	M	0.013488	24	19	15	4	3	21	28	1	10	heterozygoes	Outside Gene	NA	0.173913
Chr4	17790303	.	C	Y	0	88	73	42	14	12	30	27	0	22	heterozygoes	Exonic	AT4G37840.1	0.16092
Chr4	17924621	.	C	Y	0	67	47	35	12	11	20	25	30	12	heterozygoes	Outside Gene	NA	0.20339
Chr4	17983116	.	C	Y	0	93	76	47	15	13	28	24	0	22	heterozygoes	Exonic	AT4G38420.1	0.164835
Chr4	18510370	.	C	Y	0.000479	43	35	23	7	5	25	28	12	30	heterozygoes	Exonic	AT4G39900.1	0.166667
Chr4	18584311	.	A	T	0	18	0	0	14	6	0	28	20	20	homozygous	Intronic	AT4G40100.1	1
Chr5	14966	.	C	A	0	67	0	0	64	38	0	23	33	33	homozygous	Intronic	AT5G01040.1	1
Chr5	29806	.	A	G	0	21	0	0	21	14	0	28	22	22	homozygous	Outside Gene	NA	1
Chr5	160133	.	G	R	0	99	66	43	21	15	19	23	10	32	heterozygoes	Outside Gene	NA	0.241379
Chr5	163951	.	G	R	0	110	81	51	16	13	24	24	22	0	heterozygoes	Intronic	AT5G01400.1	0.164948
Chr5	242948	.	G	R	0	72	57	25	15	7	27	21	2	20	heterozygoes	Intronic	AT5G01650.2	0.208333
Chr5	264964	.	G	R	0	76	61	40	14	12	26	25	2	20	heterozygoes	Exonic	AT5G01712.1	0.186667
Chr5	444756	.	G	K	0	63	52	16	11	4	26	29	10	1	heterozygoes	Outside Gene	NA	0.174603
Chr5	497953	.	A	W	0	82	54	38	12	12	15	24	0	33	heterozygoes	Outside Gene	NA	0.181818
Chr5	874582	.	G	R	0	120	92	52	28	19	29	31	0	22	heterozygoes	Exonic	AT5G03495.1	0.233333
Chr5	986480	.	G	R	0	72	56	40	14	9	23	28	20	2	heterozygoes	Exonic	AT5G03760.1	0.2
Chr5	998983	.	C	A	0	36	0	0	36	27	0	25	0	0	homozygous	Exonic	AT5G03775.1	1
Chr5	1079054	.	A	W	0	87	69	53	13	13	22	22	33	0	heterozygoes	Exonic	AT5G04000.2	0.158537
Chr5	1097774	.	C	T	0	48	0	0	45	32	0	21	1	1	homozygous	Exonic	AT5G04050.2	1
Chr5	1238319	.	G	R	0	89	68	41	12	8	22	26	31	13	heterozygoes	Outside Gene	NA	0.15
Chr5	1386815	.	G	R	0	87	67	41	18	15	26	24	2	20	heterozygoes	Outside Gene	NA	0.211765
Chr5	1898584	.	G	R	0	79	53	34	15	11	19	23	11	33	heterozygoes	Outside Gene	NA	0.220588
Chr5	1985872	.	G	R	0	87	68	42	18	17	27	25	32	10	heterozygoes	Exonic	AT5G06510.3	0.209302
Chr5	2040933	.	G	R	0	55	32	19	15	11	19	15	13	31	heterozygoes	Exonic	AT5G06640.1	0.319149
Chr5	2711742	.	G	R	0	144	112	56	27	20	25	26	22	0	heterozygoes	Intronic	AT5G08415.1	0.194245
Chr5	2821040	.	G	T	0	24	0	0	23	17	0	18	11	11	homozygous	Exonic	AT5G08670.1	1
Chr5	2848835	.	T	C	0	22	0	0	21	12	0	25	3	3	homozygous	Exonic	AT5G08740.1	1
Chr5	2848840	.	A	T	0	27	0	0	23	13	0	23	20	20	homozygous	Exonic	AT5G08740.1	1
Chr5	2906922	.	A	T	0	16	0	0	16	11	0	22	30	30	homozygous	Exonic	AT5G09360.1	1
Chr5	3406839	.	T	C	0	52	0	0	51	35	0	25	22	22	homozygous	Outside Gene	NA	1
Chr5	3406841	.	T	C	0	51	0	0	45	31	0	27	22	22	homozygous	Outside Gene	NA	1
Chr5	3406891	.	T	C	0	29	0	0	28	19	0	27	22	22	homozygous	Outside Gene	NA	1
Chr5	3406894	.	T	C	0	23	0	0	23	16	0	28	23	23	homozygous	Outside Gene	NA	1
Chr5	3406903	.	G	T	0	37	0	0	37	23	0	26	13	13	homozygous	Outside Gene	NA	1
Chr5	3406917	.	G	T	0	61	0	0	61	34	0	27	11	11	homozygous	Outside Gene	NA	1
Chr5	3406933	.	T	C	0	72	0	0	72	43	0	28	22	22	homozygous	Outside Gene	NA	1
Chr5	3406994	.	G	A	0	15	0	0	12	10	0	26	2	2	homozygous	Outside Gene	NA	1
Chr5	3437528	.	C	G	0	28	0	0	26	19	0	27	32	32	homozygous	Exonic	AT5G10900.1	1
Chr5	3437530	.	C	G	0	27	0	0	27	20	0	27	22	22	homozygous	Exonic	AT5G10900.1	1
Chr5	3506582	.	A	C	0	24	0	0	23	13	0	23	13	13	homozygous	Outside Gene	NA	1
Chr5	3506584	.	A	C	0	24	0	0	24	12	0	27	33	33	homozygous	Outside Gene	NA	1
Chr5	3506586	.	A	G	0	35	0	0	34	15	0	28	0	0	homozygous	Outside Gene	NA	1
Chr5	3530433	.	A	W	0	83	59	25	17	6	27	28	30	3	heterozygoes	Outside Gene	NA	0.223684
Chr5	3576885	.	T	C	0	24	0	0	24	15	0	26	21	21	homozygous	Outside Gene	NA	1
Chr5	3576921	.	G	T	0	50	0	0	50	24	0	30	32	32	homozygous	Outside Gene	NA	1
Chr5	3679601	.	G	R	0	113	81	43	29	22	25	30	21	3	heterozygoes	Outside Gene	NA	0.263636
Chr5	3790763	.	T	Y	0	100	79	47	17	13	26	25	2	20	heterozygoes	Outside Gene	NA	0.177083
Chr5	4002457	.	T	Y	0	103	83	48	15	13	21	28	30	12	heterozygoes	Exonic	AT5G12360.1	0.153061
Chr5	4003685	.	C	Y	0	180	116	53	62	35	28	25	33	11	heterozygoes	Intronic	AT5G12370.3	0.348315
Chr5	4004323	.	T	Y	0	136	100	60	34	19	26	27	32	10	heterozygoes	Intronic	AT5G12370.3	0.253731
Chr5	4004583	.	C	M	0	136	86	50	44	22	26	26	32	23	heterozygoes	Intronic	AT5G12370.3	0.338462
Chr5	4004608	.	G	S	0	151	104	59	39	24	26	28	22	11	heterozygoes	Intronic	AT5G12370.3	0.272727
Chr5	4004625	.	C	Y	0	177	113	57	60	38	26	27	21	3	heterozygoes	Exonic	AT5G12370.3	0.346821
Chr5	4004769	.	A	R	0	124	74	49	40	17	19	28	0	22	heterozygoes	Intronic	AT5G12370.3	0.350877
Chr5	4004777	.	T	K	0	102	72	44	26	14	19	28	3	12	heterozygoes	Intronic	AT5G12370.3	0.265306
Chr5	4004899	.	T	Y	0	107	88	52	16	12	23	23	32	10	heterozygoes	Intronic	AT5G12370.3	0.153846
Chr5	4004907	.	G	R	0	120	90	52	26	16	21	21	13	31	heterozygoes	Intronic	AT5G12370.3	0.224138
Chr5	4005071	.	A	R	0	124	99	54	23	20	26	27	0	22	heterozygoes	Intronic	AT5G12370.3	0.188525
Chr5	4005335	.	A	R	0	117	75	38	36	14	24	25	0	22	heterozygoes	Intronic	AT5G12370.3	0.324324
Chr5	4005349	.	T	Y	0	88	70	44	15	8	22	20	33	11	heterozygoes	Intronic	AT5G12370.3	0.176471
Chr5	4005359	.	G	R	0	160	74	47	77	33	22	25	31	13	heterozygoes	Intronic	AT5G12370.3	0.509934
Chr5	4005416	.	T	K	0	124	88	49	24	14	20	22	0	11	heterozygoes	Intronic	AT5G12370.3	0.214286
Chr5	4005422	.	T	Y	0	137	109	57	26	14	27	24	3	21	heterozygoes	Intronic	AT5G12370.3	0.192593
Chr5	4005759	.	C	S	0	83	61	38	14	11	23	26	21	12	heterozygoes	Intronic	AT5G12370.3	0.186667
Chr5	4005766	.	T	W	0	80	53	32	16	13	14	26	30	3	heterozygoes	Intronic	AT5G12370.3	0.231884
Chr5	4005886	.	T	Y	0	129	93	46	33	26	25	29	33	11	heterozygoes	Intronic	AT5G12370.3	0.261905
Chr5	4005888	.	T	W	0	128	82	43	32	24	20	22	33	0	heterozygoes	Intronic	AT5G12370.3	0.280702
Chr5	4006192	.	T	Y	0	102	51	35	36	25	14	27	0	22	heterozygoes	Exonic	AT5G12370.3	0.413793
Chr5	4006327	.	C	M	0	122	83	49	39	30	27	29	23	32	heterozygoes	Exonic	AT5G12370.3	0.319672
Chr5	4006348	.	C	M	0	166	89	46	72	38	26	24	23	32	heterozygoes	Exonic	AT5G12370.3	0.447205
Chr5	4006387	.	G	R	0	144	86	45	53	31	24	27	30	12	heterozygoes	Exonic	AT5G12370.3	0.381295
Chr5	4006456	.	G	R	0	124	96	58	28	17	27	30	22	0	heterozygoes	Intronic	AT5G12370.3	0.225806
Chr5	4006465	.	C	Y	0	172	101	58	71	30	29	30	10	32	heterozygoes	Intronic	AT5G12370.3	0.412791
Chr5	4006730	.	A	M	0	135	104	56	30	21	28	30	33	22	heterozygoes	Intronic	AT5G12370.3	0.223881
Chr5	4006950	.	G	R	0	157	86	48	64	41	26	28	23	1	heterozygoes	Intronic	AT5G12370.3	0.426667
Chr5	4006988	.	A	M	0	114	78	47	36	22	27	29	31	20	heterozygoes	Intronic	AT5G12370.3	0.315789
Chr5	4006993	.	A	W	0	108	80	48	28	18	27	27	30	3	heterozygoes	Intronic	AT5G12370.3	0.259259
Chr5	4006999	.	C	M	0	130	83	49	45	25	30	30	22	33	heterozygoes	Intronic	AT5G12370.3	0.351562
Chr5	4007165	.	C	Y	0	180	106	61	68	30	24	27	23	1	heterozygoes	Intronic	AT5G12370.3	0.390805
Chr5	4007181	.	G	S	0	123	102	56	18	11	25	28	2	31	heterozygoes	Intronic	AT5G12370.3	0.15
Chr5	4007212	.	T	Y	0	133	92	46	21	10	23	29	30	12	heterozygoes	Intronic	AT5G12370.3	0.185841
Chr5	4008335	.	A	R	0	188	111	60	75	40	26	27	0	22	heterozygoes	Intronic	AT5G12370.3	0.403226
Chr5	4008359	.	C	Y	0	150	107	60	43	25	29	26	21	3	heterozygoes	Intronic	AT5G12370.3	0.286667
Chr5	4008365	.	A	R	0	151	111	60	38	25	27	22	30	12	heterozygoes	Exonic	AT5G12370.3	0.255034
Chr5	4008436	.	C	S	0	107	62	36	23	19	20	25	2	31	heterozygoes	Exonic	AT5G12370.3	0.270588
Chr5	4008451	.	A	R	0	134	108	51	24	17	26	27	30	12	heterozygoes	Exonic	AT5G12370.3	0.181818
Chr5	4008532	.	G	K	0	167	103	49	61	36	24	26	31	20	heterozygoes	Exonic	AT5G12370.3	0.371951
Chr5	4008675	.	T	W	0	163	111	53	44	26	25	25	31	2	heterozygoes	Intronic	AT5G12370.3	0.283871
Chr5	4073375	.	G	R	0	68	54	40	13	13	26	23	23	1	heterozygoes	Exonic	AT5G12900.1	0.19403
Chr5	4458589	.	C	Y	0	28	11	9	8	8	20	12	0	22	heterozygoes	Outside Gene	NA	0.421053
Chr5	4536637	.	G	R	0	114	89	55	20	14	25	22	20	2	heterozygoes	Exonic	AT5G14060.2	0.183486
Chr5	4896800	.	G	A	0	100	0	0	93	51	0	22	13	13	homozygous	Exonic	AT5G15110.1	1
Chr5	5241749	.	G	R	0	114	84	50	15	12	16	23	10	32	heterozygoes	Exonic	AT5G16040.1	0.151515
Chr5	5250125	.	G	R	0	96	74	47	15	14	24	16	23	1	heterozygoes	Exonic	AT5G16070.1	0.168539
Chr5	5913028	.	G	R	0	89	69	43	18	14	27	26	2	20	heterozygoes	Exonic	AT5G17880.1	0.206897
Chr5	5984426	.	T	G	0	45	0	0	44	32	0	27	31	31	homozygous	Exonic	AT5G18085.1	1
Chr5	7233405	.	G	R	0	93	72	43	18	15	27	23	33	11	heterozygoes	Outside Gene	NA	0.2
Chr5	7610318	.	A	T	0	41	0	0	38	29	0	29	22	22	homozygous	Exonic	AT5G22794.2	1
Chr5	8070686	.	G	R	0	123	103	57	20	15	27	26	2	20	heterozygoes	Intronic	AT5G23910.1	0.162602
Chr5	8113736	.	G	R	0	104	86	47	16	13	28	25	33	11	heterozygoes	Outside Gene	NA	0.156863
Chr5	8364173	.	G	R	0	108	82	48	25	19	26	29	22	0	heterozygoes	Exonic	AT5G24480.1	0.233645
Chr5	8446615	.	G	R	0.059035	14	11	10	3	3	27	13	3	21	heterozygoes	Outside Gene	NA	0.214286
Chr5	8661396	.	G	R	0	77	57	47	17	13	24	19	0	22	heterozygoes	Outside Gene	NA	0.22973
Chr5	8907380	.	G	R	0	89	73	45	15	13	25	26	1	23	heterozygoes	Exonic	AT5G25590.1	0.170455
Chr5	9267427	.	T	K	0	60	41	28	11	8	22	14	1	10	heterozygoes	Exonic	AT5G26570.2	0.211538
Chr5	9669777	.	C	Y	0	65	48	31	13	11	25	26	3	21	heterozygoes	Intronic	AT5G27380.1	0.213115
Chr5	9920391	.	C	T	0	67	1	1	65	31	25	27	10	10	homozygous	Outside Gene	NA	0.984848
Chr5	9920536	.	G	T	0	13	0	0	13	9	0	26	11	11	homozygous	Outside Gene	NA	1
Chr5	9931516	.	C	M	0.001395	39	26	17	7	6	20	13	21	30	heterozygoes	Outside Gene	NA	0.212121
Chr5	10071678	.	G	R	0	35	13	12	20	16	14	25	12	30	heterozygoes	Outside Gene	NA	0.606061
Chr5	10075739	.	G	R	0	91	62	38	27	21	23	26	1	23	heterozygoes	Outside Gene	NA	0.303371
Chr5	10214637	.	G	A	0	90	8	7	81	46	27	27	30	30	homozygous	Outside Gene	NA	0.910112
Chr5	10731830	.	A	T	0	54	0	0	53	35	0	26	31	31	homozygous	Exonic	AT5G28692.1	1
Chr5	10732203	.	T	A	1	31	9	5	22	17	26	26	20	20	homozygous	Exonic	AT5G28692.1	0.709677
Chr5	10851925	.	C	T	0	28	1	1	27	12	29	26	22	22	homozygous	Exonic	AT5G28826.1	0.964286
Chr5	11053508	.	C	T	0	30	0	0	29	22	0	27	22	22	homozygous	Outside Gene	NA	1
Chr5	11141810	.	C	Y	0	44	25	19	17	11	29	28	1	23	heterozygoes	Exonic	AT5G29075.1	0.404762
Chr5	11180162	.	G	S	0	69	48	33	19	14	23	28	1	32	heterozygoes	Exonic	AT5G29465.1	0.283582
Chr5	11181679	.	G	R	0	126	74	49	41	23	24	25	12	30	heterozygoes	Outside Gene	NA	0.356522
Chr5	11182748	.	C	Y	0	17	8	7	7	5	24	22	2	20	heterozygoes	Exonic	AT5G29550.1	0.466667
Chr5	11188489	.	T	K	0	52	26	13	26	12	24	28	22	33	heterozygoes	Outside Gene	NA	0.5
Chr5	11188618	.	T	Y	0	30	13	12	15	13	23	24	12	30	heterozygoes	Outside Gene	NA	0.535714
Chr5	11188815	.	T	K	0	121	65	39	27	14	21	21	21	30	heterozygoes	Outside Gene	NA	0.293478
Chr5	11208479	.	A	G	0	43	0	0	34	25	0	21	12	12	homozygous	Exonic	AT5G29565.1	1
Chr5	11213916	.	C	Y	0	72	48	35	13	9	15	27	20	2	heterozygoes	Outside Gene	NA	0.213115
Chr5	11230670	.	C	Y	0.000446	14	10	8	4	4	25	30	1	23	heterozygoes	Outside Gene	NA	0.285714
Chr5	11240347	.	T	K	0	55	25	18	28	15	18	25	0	11	heterozygoes	Outside Gene	NA	0.528302
Chr5	11240447	.	G	K	0.001231	6	3	3	3	3	23	26	0	11	heterozygoes	Outside Gene	NA	0.5
Chr5	11303258	.	T	G	0	73	0	0	65	43	0	21	31	31	homozygous	Exonic	AT5G29762.1	1
Chr5	11474593	.	C	Y	0	83	49	39	32	25	24	27	1	23	heterozygoes	Exonic	AT5G32002.1	0.395062
Chr5	11516050	.	T	G	0	16	0	0	15	9	0	25	22	22	homozygous	Exonic	AT5G31637.1	1
Chr5	11645737	.	T	C	0	90	0	0	89	43	0	27	22	22	homozygous	Exonic	AT5G31087.1	1
Chr5	11651525	.	C	M	0	124	96	56	24	16	24	23	0	11	heterozygoes	Outside Gene	NA	0.2
Chr5	11658291	.	T	K	0	26	14	6	12	5	19	25	1	10	heterozygoes	Exonic	AT5G31685.1	0.461538
Chr5	11660582	.	T	Y	0	107	53	39	17	14	14	25	1	23	heterozygoes	Outside Gene	NA	0.242857
Chr5	11668612	.	C	M	0.011527	44	29	25	6	5	25	25	3	12	heterozygoes	Outside Gene	NA	0.171429
Chr5	11669217	.	G	S	0	66	18	12	25	8	18	26	21	12	heterozygoes	Outside Gene	NA	0.581395
Chr5	11669748	.	G	S	0	77	41	31	18	7	16	30	12	21	heterozygoes	Outside Gene	NA	0.305085
Chr5	11670559	.	T	Y	0	151	95	38	34	16	18	21	3	21	heterozygoes	Outside Gene	NA	0.263566
Chr5	11670781	.	G	S	0	69	58	39	11	10	25	28	23	10	heterozygoes	Outside Gene	NA	0.15942
Chr5	11671297	.	T	Y	0	82	51	33	19	8	26	30	1	23	heterozygoes	Outside Gene	NA	0.271429
Chr5	11687178	.	G	R	0	18	5	5	7	6	17	26	3	21	heterozygoes	Outside Gene	NA	0.583333
Chr5	11687968	.	T	K	0	40	17	13	23	13	29	29	21	30	heterozygoes	Outside Gene	NA	0.575
Chr5	11701286	.	G	K	0	64	53	31	11	9	25	22	13	2	heterozygoes	Exonic	AT5G31770.1	0.171875
Chr5	11701817	.	A	W	0	135	81	30	22	16	23	24	11	22	heterozygoes	Outside Gene	NA	0.213592
Chr5	11701972	.	A	R	0	63	14	12	31	21	26	25	30	12	heterozygoes	Outside Gene	NA	0.688889
Chr5	11702216	.	G	C	0	1886	99	40	1638	62	23	25	12	12	homozygous	Outside Gene	NA	0.943005
Chr5	11702415	.	A	C	1	475	119	51	312	59	28	28	22	22	homozygous	Outside Gene	NA	0.723898
Chr5	11702713	.	G	T	0	3804	139	50	3041	64	26	27	33	33	homozygous	Outside Gene	NA	0.956289
Chr5	11702779	.	T	W	0	193	128	43	35	10	23	23	30	3	heterozygoes	Outside Gene	NA	0.214724
Chr5	11703008	.	T	C	0	4481	345	57	3489	23	22	27	12	12	homozygous	Outside Gene	NA	0.910016
Chr5	11703095	.	G	C	0	819	46	32	694	54	20	27	12	12	homozygous	Outside Gene	NA	0.937838
Chr5	11703324	.	G	R	0	179	113	48	27	13	24	19	31	13	heterozygoes	Outside Gene	NA	0.192857
Chr5	11703543	.	T	A	0	1652	175	60	1360	43	26	26	31	31	homozygous	Outside Gene	NA	0.885993
Chr5	11703564	.	T	A	1	4304	1308	77	2872	47	24	27	23	23	homozygous	Outside Gene	NA	0.687081
Chr5	11703585	.	A	T	1	2172	309	77	1484	66	21	24	22	22	homozygous	Outside Gene	NA	0.827663
Chr5	11705189	.	T	C	0	1409	90	42	1128	41	25	27	21	21	homozygous	Outside Gene	NA	0.926108
Chr5	11706184	.	C	M	0	98	19	12	78	19	28	28	31	20	heterozygoes	Outside Gene	NA	0.804124
Chr5	11706208	.	A	W	0	150	27	19	99	12	27	30	21	12	heterozygoes	Outside Gene	NA	0.785714
Chr5	11706615	.	A	W	0	131	85	39	17	11	23	26	3	30	heterozygoes	Outside Gene	NA	0.166667
Chr5	11706650	.	G	K	0	98	56	33	26	18	26	26	31	20	heterozygoes	Outside Gene	NA	0.317073
Chr5	11706721	.	T	Y	0	122	62	23	48	19	28	28	30	12	heterozygoes	Outside Gene	NA	0.436364
Chr5	11707865	.	G	C	0	107	8	5	94	35	31	24	12	12	homozygous	Outside Gene	NA	0.921569
Chr5	11707942	.	C	Y	0	96	68	35	21	8	24	28	22	0	heterozygoes	Outside Gene	NA	0.235955
Chr5	11707975	.	G	S	0	146	74	36	22	17	28	31	30	3	heterozygoes	Outside Gene	NA	0.229167
Chr5	11708228	.	G	S	0	25	11	3	14	7	20	24	10	23	heterozygoes	Outside Gene	NA	0.56
Chr5	11708491	.	T	W	0	79	46	29	21	7	27	20	0	33	heterozygoes	Outside Gene	NA	0.313433
Chr5	11708566	.	G	C	0.751812	50	6	5	36	23	26	25	12	12	homozygous	Outside Gene	NA	0.857143
Chr5	11708711	.	A	M	0	70	21	18	36	22	23	26	11	0	heterozygoes	Outside Gene	NA	0.631579
Chr5	11708815	.	G	R	0	126	99	24	23	5	25	29	11	33	heterozygoes	Outside Gene	NA	0.188525
Chr5	11708979	.	T	K	0	112	59	22	46	27	26	18	30	21	heterozygoes	Outside Gene	NA	0.438095
Chr5	11709303	.	G	A	0	418	21	12	388	16	28	28	2	2	homozygous	Outside Gene	NA	0.948655
Chr5	11709988	.	G	K	0	80	32	20	41	26	25	25	23	32	heterozygoes	Outside Gene	NA	0.561644
Chr5	11710220	.	T	Y	0	191	147	49	38	5	22	25	31	13	heterozygoes	Outside Gene	NA	0.205405
Chr5	11710225	.	C	G	1	705	190	58	474	15	20	23	11	11	homozygous	Outside Gene	NA	0.713855
Chr5	11710576	.	T	A	0	84	1	1	79	20	33	24	31	31	homozygous	Outside Gene	NA	0.9875
Chr5	11710611	.	C	S	0	43	28	15	9	5	27	30	11	22	heterozygoes	Outside Gene	NA	0.243243
Chr5	11711025	.	T	Y	0	100	37	24	38	12	26	26	10	32	heterozygoes	Outside Gene	NA	0.506667
Chr5	11711523	.	C	S	0	27	20	5	7	5	25	26	11	22	heterozygoes	Outside Gene	NA	0.259259
Chr5	11711551	.	G	K	0	55	28	18	20	10	25	26	23	32	heterozygoes	Outside Gene	NA	0.416667
Chr5	11723389	.	C	A	1	1419	202	63	1072	48	25	28	1	1	homozygous	Outside Gene	NA	0.841444
Chr5	11723578	.	G	C	0.991529	2327	307	62	1896	31	25	24	10	10	homozygous	Outside Gene	NA	0.860645
Chr5	11723813	.	G	S	0	174	101	36	28	15	19	25	1	32	heterozygoes	Outside Gene	NA	0.217054
Chr5	11723952	.	G	R	0	129	87	47	41	31	29	29	20	2	heterozygoes	Outside Gene	NA	0.320312
Chr5	11724015	.	T	W	0	78	57	32	14	11	28	24	23	10	heterozygoes	Outside Gene	NA	0.197183
Chr5	11724828	.	T	Y	0	134	98	49	35	23	27	26	0	22	heterozygoes	Outside Gene	NA	0.263158
Chr5	11727228	.	T	K	0	151	115	43	32	20	24	24	33	22	heterozygoes	Outside Gene	NA	0.217687
Chr5	11728347	.	T	K	0	177	105	46	46	26	27	28	33	22	heterozygoes	Outside Gene	NA	0.304636
Chr5	11728757	.	A	T	1	2978	392	83	2177	77	27	25	11	11	homozygous	Outside Gene	NA	0.847411
Chr5	11728927	.	G	T	1	2797	385	79	1862	77	23	25	10	10	homozygous	Outside Gene	NA	0.82866
Chr5	11728973	.	A	C	1	1759	324	81	1187	67	24	29	22	22	homozygous	Outside Gene	NA	0.785572
[truncated: 346 more rows]
