# Supplementary material for: TURAN and EVAN Mediate Pollen Tube Reception in Arabidopsis Synergids through Protein Glycosylation
Source: PLoS Biol. 2015 Apr 28;13(4):e1002139. doi: 10.1371/journal.pbio.1002139 (PMC4412406; doi:10.1371/journal.pbio.1002139)
Supplement: S2 Table — All data presented has been obtained using the DiBayes algorithm for SNP calling with the highest stringency settings [28]. (XLS) [file pbio.1002139.s015.xls]

## Sheet: Tabelle1
chromosome	position	strand	referenceBase	genotype	pValue	coverage	reference counts	variant counts	reference starts	variant starts	reference mean QV	variant mean QV	diColor1	diColor2	zygosity	flags	ATG numbers	NS/SS	codon change	ratio
Chr1	9224	.	T	Y	0.092224	22	13	3	11	3	17	11	0	22	heterozygous	Intronic		N.A.		0.1875
Chr1	160863	.	C	Y	0.00192	34	20	6	19	6	20	11	0	22	heterozygous	Exonic	AT1G01440	NS	GAC -> D (pos: 1) => D, N	0.230769
Chr1	185106	.	T	Y	0.020494	25	17	4	15	4	19	18	0	22	heterozygous	Intronic		N.A.		0.190476
Chr1	283334	.	C	M	0.022244	40	33	6	29	6	23	27	23	32	heterozygous	Exonic	AT1G01780	NS	CTG -> L (pos: 1) => L, M	0.153846
Chr1	405386	.	G	R	0	29	18	7	15	6	24	16	0	22	heterozygous	Intronic		N.A.		0.28
Chr1	649359	.	G	R	0.08945	19	13	3	11	3	22	11	0	22	heterozygous	Intronic		N.A.		0.1875
Chr1	779882	.	A	W	0.027627	33	23	5	19	4	17	15	0	33	heterozygous	Intronic		N.A.		0.178571
Chr1	824119	.	G	R	0.000731	21	13	4	10	4	22	25	0	22	heterozygous	Exonic	AT1G03350	NS	TCT -> S (pos: 2) => F, S	0.235294
Chr1	863646	.	G	R	0.033107	6	2	3	2	2	16	25	2	20	heterozygous	Intronic		N.A.		0.6
Chr1	868010	.	T	W	0.018397	36	26	6	19	5	17	11	0	33	heterozygous	Intronic		N.A.		0.1875
Chr1	869553	.	C	Y	0.021828	15	12	3	7	2	28	31	2	20	heterozygous	Out of Phase	AT1G03475	N.A.		0.2
Chr1	926694	.	C	T	0	19	0	17	0	15	0	24	2	2	homozygous	Intronic		N.A.		1
Chr1	967674	.	T	Y	0.075309	20	15	3	13	3	16	17	0	22	heterozygous	Exonic	AT1G03840	SS	GGA -> G (pos: 3)	0.166667
Chr1	986678	.	T	Y	0.080271	18	11	3	9	3	18	13	0	22	heterozygous	Intronic		N.A.		0.214286
Chr1	1233991	.	G	R	0.083754	27	18	4	14	4	20	11	0	22	heterozygous	Intronic		N.A.		0.181818
Chr1	1520542	.	A	W	0.072544	23	13	3	12	3	18	16	0	33	heterozygous	Intronic		N.A.		0.1875
Chr1	1527548	.	T	W	0.09423	21	14	3	13	3	15	16	13	20	heterozygous	Intronic		N.A.		0.176471
Chr1	1530914	.	T	Y	0.09215	19	15	3	13	3	25	15	3	21	heterozygous	Exonic	AT1G05260	SS	TTT -> F (pos: 3)	0.166667
Chr1	1537087	.	A	M	0.091365	18	13	3	12	3	19	11	2	13	heterozygous	Exonic	AT1G05280	NS	TTG -> L (pos: 1) => V, L	0.1875
Chr1	1674262	.	G	K	0.035167	7	2	3	2	3	13	13	0	11	heterozygous	Intronic		N.A.		0.6
Chr1	1689817	.	G	R	0.016751	28	20	4	16	4	19	25	0	22	heterozygous	Intronic		N.A.		0.166667
Chr1	1903805	.	T	K	0.079392	18	12	3	11	3	23	12	0	11	heterozygous	Exonic	AT1G06220	NS	TTG -> L (pos: 1) => V, L	0.2
Chr1	2055431	.	A	W	0.013161	9	3	4	1	4	12	19	0	33	heterozygous	Intronic		N.A.		0.571429
Chr1	2290703	.	A	R	0.022851	33	22	5	21	4	20	16	0	22	heterozygous	Exonic	AT1G07460	NS	GAG -> E (pos: 2) => E, G	0.185185
Chr1	2633031	.	A	W	0.00025	33	24	7	20	6	22	17	0	33	heterozygous	Exonic	AT1G08350	NS	ATA -> I (pos: 2) => I, K	0.225806
Chr1	2676362	.	A	T	0.003906	4	0	3	0	3	0	27	3	3	homozygous	Intronic		N.A.		1
Chr1	2680730	.	C	Y	0	37	20	9	18	9	25	23	13	31	heterozygous	Intronic		N.A.		0.310345
Chr1	2761325	.	C	M	0.091832	30	18	4	15	4	17	11	0	11	heterozygous	Intronic		N.A.		0.181818
Chr1	2769602	.	C	A	0	5	0	5	0	4	0	26	0	0	homozygous	Intronic		N.A.		1
Chr1	2868662	.	C	Y	0.086902	22	14	3	11	3	19	16	0	22	heterozygous	Intronic		N.A.		0.176471
Chr1	2946278	.	A	R	0.073753	19	13	3	11	3	17	17	0	22	heterozygous	Intronic		N.A.		0.1875
Chr1	2953311	.	A	R	0.097337	32	22	4	19	4	23	14	1	23	heterozygous	Exonic	AT1G09160	NS	ATC -> I (pos: 2) => I, T	0.153846
Chr1	2957840	.	C	S	0	36	27	8	21	5	29	20	11	22	heterozygous	Intronic		N.A.		0.228571
Chr1	2969621	.	T	Y	0.096678	32	22	4	20	4	20	11	2	20	heterozygous	Exonic	AT1G09195	NS	AAG -> K (pos: 2) => R, K	0.153846
Chr1	2989414	.	A	R	0.001188	32	18	6	16	6	16	16	0	22	heterozygous	Intronic		N.A.		0.25
Chr1	3100117	.	A	R	0.031635	14	9	3	9	3	26	12	0	22	heterozygous	Intronic		N.A.		0.25
Chr1	3157410	.	T	Y	0.006864	16	10	4	9	3	15	12	10	32	heterozygous	Intronic		N.A.		0.285714
Chr1	3239790	.	C	M	0.010247	27	18	5	17	5	20	14	0	11	heterozygous	Intronic		N.A.		0.217391
Chr1	3281484	.	T	Y	0.053947	35	27	5	22	5	24	16	2	20	heterozygous	Exonic	AT1G10050	NS	TTC -> F (pos: 2) => S, F	0.15625
Chr1	3292273	.	T	W	0.030753	36	23	5	20	4	27	12	0	33	heterozygous	Exonic	AT1G10090	SS	CTA -> L (pos: 3)	0.178571
Chr1	3496990	.	T	C	0	30	0	29	0	25	0	26	0	0	homozygous	Intronic		N.A.		1
Chr1	3506437	.	T	W	0.06225	12	2	6	2	6	17	17	11	22	heterozygous	Intronic		N.A.		0.75
Chr1	3521500	.	T	W	0.087428	38	28	5	23	5	16	16	0	33	heterozygous	Intronic		N.A.		0.151515
Chr1	3532629	.	C	Y	0	16	10	6	7	6	21	25	11	33	heterozygous	Intronic		N.A.		0.375
Chr1	3546143	.	T	W	0.003452	32	23	6	19	5	21	14	0	33	heterozygous	Intronic		N.A.		0.206897
Chr1	3764872	.	T	W	0.014532	13	6	3	5	3	10	13	0	33	heterozygous	Intronic		N.A.		0.333333
Chr1	3798704	.	G	S	0.093883	30	21	4	17	3	21	16	0	33	heterozygous	Exonic	AT1G11300	SS	CCG -> P (pos: 3)	0.16
Chr1	3940832	.	C	Y	0.047578	41	30	6	24	5	16	12	0	22	heterozygous	Intronic		N.A.		0.166667
Chr1	4000426	.	T	K	0.013651	16	12	4	11	4	18	14	0	11	heterozygous	Intronic		N.A.		0.25
Chr1	4153452	.	A	M	0.094655	19	15	3	14	3	22	13	0	11	heterozygous	Intronic		N.A.		0.166667
Chr1	4169521	.	C	M	0.006347	10	6	3	6	3	20	21	1	10	heterozygous	Intronic		N.A.		0.333333
Chr1	4473741	.	A	R	0.042542	15	10	3	10	3	20	14	0	22	heterozygous	Intronic		N.A.		0.230769
Chr1	4531390	.	G	R	0.073622	27	19	4	17	3	17	15	0	22	heterozygous	Intronic		N.A.		0.173913
Chr1	4582179	.	A	T	0.051581	6	1	5	1	5	6	22	33	33	homozygous	Intronic		N.A.		0.833333
Chr1	4582213	.	G	T	0	8	0	8	0	8	0	18	13	13	homozygous	Intronic		N.A.		1
Chr1	4582287	.	G	A	1.5e-05	5	0	4	0	4	0	26	21	21	homozygous	Intronic		N.A.		1
Chr1	4690760	.	T	Y	0.070441	28	18	4	14	3	23	11	13	31	heterozygous	Exonic	AT1G13680	NS	TGC -> C (pos: 1) => R, C	0.181818
Chr1	4690933	.	A	M	0	19	11	6	8	5	23	19	1	10	heterozygous	Intronic		N.A.		0.352941
Chr1	4731846	.	T	Y	0.000453	30	17	6	16	5	15	12	0	22	heterozygous	Exonic	AT1G13800	NS	GAG -> E (pos: 2) => G, E	0.26087
Chr1	4831278	.	A	R	0.00648	36	28	7	23	5	24	13	13	31	heterozygous	Exonic	AT1G14110	NS	TAC -> Y (pos: 2) => Y, C	0.2
Chr1	4890262	.	T	W	0.003427	35	25	6	19	5	15	18	0	33	heterozygous	Intronic		N.A.		0.193548
Chr1	5128122	.	G	R	0.09339	35	28	5	21	5	19	11	0	22	heterozygous	Intronic		N.A.		0.151515
Chr1	5134114	.	C	Y	0	33	23	7	21	7	19	18	0	22	heterozygous	Intronic		N.A.		0.233333
Chr1	5141464	.	T	Y	0.096383	22	17	3	15	3	18	25	12	30	heterozygous	Exonic	AT1G14910	NS	GAC -> D (pos: 2) => G, D	0.15
Chr1	5714295	.	G	R	0.038148	21	14	4	14	3	17	13	0	22	heterozygous	Intronic		N.A.		0.222222
Chr1	6009621	.	C	Y	0.080131	27	21	4	18	3	21	16	0	22	heterozygous	Intronic		N.A.		0.16
Chr1	6174023	.	T	W	0.002951	23	5	16	5	13	13	22	0	33	heterozygous	Intronic		N.A.		0.761905
Chr1	6538523	.	C	Y	0	16	7	7	7	6	22	22	0	22	heterozygous	Intronic		N.A.		0.5
Chr1	6614618	.	T	Y	0.084472	19	15	3	13	3	22	19	0	22	heterozygous	Exonic	AT1G19160	SS	GGA -> G (pos: 3)	0.166667
Chr1	6773815	.	A	R	0.016373	15	12	3	10	3	20	27	0	22	heterozygous	Exonic	AT1G19570	NS	TCT -> S (pos: 1) => S, P	0.2
Chr1	6944453	.	T	Y	0.000695	19	12	5	11	5	26	18	0	22	heterozygous	Intronic		N.A.		0.294118
Chr1	7199585	.	A	W	0.027475	26	13	4	13	3	12	12	0	33	heterozygous	Intronic		N.A.		0.235294
Chr1	7241612	.	C	Y	0.000771	24	19	5	16	4	20	22	0	22	heterozygous	Intronic		N.A.		0.208333
Chr1	7280318	.	A	R	0.017558	20	14	4	11	4	16	15	0	22	heterozygous	Intronic		N.A.		0.222222
Chr1	7371615	.	C	M	0.023471	39	25	6	16	6	15	13	0	11	heterozygous	Intronic		N.A.		0.193548
Chr1	7424219	.	C	M	0.043753	14	10	3	10	3	24	15	0	11	heterozygous	Intronic		N.A.		0.230769
Chr1	7429913	.	T	Y	0.096776	22	16	3	15	3	21	12	0	22	heterozygous	Intronic		N.A.		0.157895
Chr1	7484260	.	A	W	0.056846	27	18	4	16	4	19	13	0	33	heterozygous	Exonic	AT1G21370	NS	TAT -> Y (pos: 2) => Y, F	0.181818
Chr1	7675677	.	G	T	0	5	0	5	0	5	0	22	12	12	homozygous	Exonic	AT1G21864	NS	GGC -> G (pos: 2) => V	1
Chr1	7677006	.	G	R	0.065668	25	18	4	13	3	23	11	0	22	heterozygous	Intronic		N.A.		0.181818
Chr1	7855253	.	G	R	0.045396	26	17	4	15	3	19	14	0	22	heterozygous	Intronic		N.A.		0.190476
Chr1	7958822	.	C	A	1.5e-05	6	0	4	0	3	0	28	31	31	homozygous	Intronic		N.A.		1
Chr1	7978790	.	A	W	0.077624	17	9	3	8	3	16	17	0	33	heterozygous	Intronic		N.A.		0.25
Chr1	8145486	.	G	R	0.021584	15	9	3	8	2	16	18	1	23	heterozygous	Intronic		N.A.		0.25
Chr1	8289624	.	C	M	0.068868	7	2	3	2	2	8	11	21	30	heterozygous	Intronic		N.A.		0.6
Chr1	8290671	.	C	S	0.001504	17	9	4	9	4	28	26	12	21	heterozygous	Intronic		N.A.		0.307692
Chr1	8342249	.	C	Y	0.010294	29	17	5	16	4	13	11	0	22	heterozygous	Intronic		N.A.		0.227273
Chr1	8386976	.	G	K	0.05707	15	10	3	9	3	13	14	0	11	heterozygous	Intronic		N.A.		0.230769
Chr1	8422785	.	C	M	0.070938	28	18	4	13	2	20	12	0	11	heterozygous	Intronic		N.A.		0.181818
Chr1	8458998	.	T	C	0	10	0	9	0	8	0	27	0	0	homozygous	Intronic		N.A.		1
Chr1	8477742	.	A	W	4.9e-05	12	7	5	4	5	23	24	3	30	heterozygous	Intronic		N.A.		0.416667
Chr1	8491236	.	C	M	0.066219	30	19	4	14	4	14	13	0	11	heterozygous	Intronic		N.A.		0.173913
Chr1	8527045	.	T	W	0.094972	5	1	3	1	3	28	23	3	30	heterozygous	Intronic		N.A.		0.75
Chr1	8665496	.	G	R	0.008949	25	18	4	11	4	20	22	2	20	heterozygous	Intronic		N.A.		0.181818
Chr1	8792388	.	G	S	0	11	6	5	6	4	21	29	12	21	heterozygous	Intronic		N.A.		0.454545
Chr1	9019348	.	A	T	0	9	0	8	0	7	0	20	33	33	homozygous	Intronic		N.A.		1
Chr1	9051097	.	A	W	0.007553	37	24	6	22	5	17	12	0	33	heterozygous	Intronic		N.A.		0.2
Chr1	9055703	.	A	R	0.089035	44	33	6	26	5	21	13	0	22	heterozygous	Intronic		N.A.		0.153846
Chr1	9104990	.	C	M	0	23	14	6	12	5	17	16	0	11	heterozygous	Intronic		N.A.		0.3
Chr1	9195793	.	A	W	0	16	8	5	7	5	11	12	0	33	heterozygous	Intronic		N.A.		0.384615
Chr1	9314033	.	T	K	0.062437	17	14	3	11	2	19	24	0	11	heterozygous	Intronic		N.A.		0.176471
Chr1	9346364	.	G	K	0.053197	7	2	4	2	4	12	18	0	11	heterozygous	Intronic		N.A.		0.666667
Chr1	9408285	.	T	Y	0.059531	20	11	3	11	3	21	11	0	22	heterozygous	Exonic	AT1G27100	NS	AGT -> S (pos: 1) => G, S	0.214286
Chr1	9444651	.	T	Y	0.034342	16	10	3	10	3	20	15	0	22	heterozygous	Exonic	AT1G27180	NS	CTC -> L (pos: 2) => P, L	0.230769
Chr1	9453981	.	T	W	0.00118	7	3	4	3	3	22	24	3	30	heterozygous	Intronic		N.A.		0.571429
Chr1	9504377	.	A	R	0.011823	36	24	5	18	4	19	21	0	22	heterozygous	Intronic		N.A.		0.172414
Chr1	9536405	.	A	R	0	21	10	6	9	5	13	12	0	22	heterozygous	Exonic	AT1G27460	NS	AAA -> K (pos: 2) => K, R	0.375
Chr1	9609499	.	T	W	0.097121	27	17	3	14	3	24	13	0	33	heterozygous	Intronic		N.A.		0.15
Chr1	9807337	.	A	W	0.005488	15	8	3	7	3	16	17	0	33	heterozygous	Intronic		N.A.		0.272727
Chr1	9839852	.	T	Y	0.08339	17	13	3	12	3	25	13	0	22	heterozygous	Exonic	AT1G28160	NS	TCA -> S (pos: 1) => P, S	0.1875
Chr1	9950571	.	T	Y	0.01658	20	14	3	14	2	22	30	0	22	heterozygous	Intronic		N.A.		0.176471
Chr1	9950703	.	A	R	0.089745	33	28	5	22	5	25	12	0	22	heterozygous	Intronic		N.A.		0.151515
Chr1	9953771	.	A	W	0.090942	25	16	3	13	3	11	15	0	33	heterozygous	Intronic		N.A.		0.157895
Chr1	9958155	.	T	A	0	28	0	23	0	22	0	19	1	1	homozygous	Intronic		N.A.		1
Chr1	9977003	.	T	Y	0.092598	36	27	5	21	3	24	13	2	20	heterozygous	Exonic	AT1G28410	NS	AAG -> K (pos: 2) => R, K	0.15625
Chr1	9982015	.	C	Y	0.002903	16	10	4	9	4	11	15	0	22	heterozygous	Intronic		N.A.		0.285714
Chr1	10117105	.	A	W	0.095017	25	15	3	14	3	15	11	0	33	heterozygous	Intronic		N.A.		0.166667
Chr1	10247195	.	A	W	0.015549	14	10	3	8	3	26	26	3	30	heterozygous	Intronic		N.A.		0.230769
Chr1	10417500	.	A	W	0.054553	16	13	3	10	3	22	23	3	30	heterozygous	Intronic		N.A.		0.1875
Chr1	10432749	.	C	Y	0.002093	39	27	6	23	5	21	23	13	31	heterozygous	Intronic		N.A.		0.181818
Chr1	10432952	.	T	W	0	51	37	12	25	11	26	22	3	30	heterozygous	Intronic		N.A.		0.244898
Chr1	10438732	.	T	A	0	16	0	12	0	12	0	24	21	21	homozygous	Exonic	AT1G29820	NS	TCT -> S (pos: 1) => T	1
Chr1	10451686	.	A	R	0.093166	26	19	4	18	4	20	13	10	32	heterozygous	Intronic		N.A.		0.173913
Chr1	10456059	.	T	K	0.067891	18	13	3	11	2	22	21	0	11	heterozygous	Intronic		N.A.		0.1875
Chr1	10651594	.	T	Y	0.020536	15	11	3	10	3	26	22	10	32	heterozygous	Intronic		N.A.		0.214286
Chr1	10881675	.	T	Y	0.006262	29	17	5	16	3	18	14	1	23	heterozygous	Exonic	AT1G30680	NS	TTG -> L (pos: 2) => S, L	0.227273
Chr1	10925519	.	C	Y	0.019205	22	13	4	13	3	14	16	13	31	heterozygous	Exonic	AT1G30780	NS	GTA -> V (pos: 1) => V, I	0.235294
Chr1	10965768	.	C	M	0.09616	21	15	3	14	2	15	21	0	11	heterozygous	Intronic		N.A.		0.166667
Chr1	10970576	.	A	M	0.00743	17	9	4	7	4	20	13	0	11	heterozygous	Intronic		N.A.		0.307692
Chr1	11047260	.	T	W	0.000623	16	10	5	9	2	21	13	0	33	heterozygous	Exonic	AT1G30974	NS	ATA -> I (pos: 2) => K, I	0.333333
Chr1	11128946	.	C	M	0	15	5	8	5	7	14	13	0	11	heterozygous	Intronic		N.A.		0.615385
Chr1	11131184	.	T	Y	0.053814	33	24	5	21	4	23	18	0	22	heterozygous	Intronic		N.A.		0.172414
Chr1	11159258	.	A	R	0.023219	36	27	5	22	3	23	31	1	23	heterozygous	Exonic	AT1G31230	SS	TTA -> L (pos: 1)	0.15625
Chr1	11324493	.	T	K	0.051522	21	16	4	13	3	21	12	0	11	heterozygous	Intronic		N.A.		0.2
Chr1	11344853	.	T	W	0.080207	25	19	4	16	4	23	12	0	33	heterozygous	Intronic		N.A.		0.173913
Chr1	11410119	.	T	K	0.097611	10	2	6	2	5	4	22	21	30	heterozygous	Intronic		N.A.		0.75
Chr1	11527023	.	A	W	0.024303	13	7	3	7	3	14	11	0	33	heterozygous	Intronic		N.A.		0.3
Chr1	11592083	.	T	W	0.001465	21	13	5	11	4	18	12	0	33	heterozygous	Intronic		N.A.		0.277778
Chr1	11755914	.	A	R	0.06191	16	13	3	11	3	25	22	0	22	heterozygous	Intronic		N.A.		0.1875
Chr1	11783053	.	T	W	0.036144	13	9	3	9	3	24	12	0	33	heterozygous	Intronic		N.A.		0.25
Chr1	11936427	.	T	A	9.9e-05	10	1	7	1	7	6	13	0	0	homozygous	Intronic		N.A.		0.875
Chr1	12004460	.	A	R	0.059569	14	11	3	10	3	16	12	0	22	heterozygous	Intronic		N.A.		0.214286
Chr1	12103476	.	C	Y	0.001227	34	26	6	20	6	19	21	0	22	heterozygous	Exonic	AT1G33390	SS	GAG -> E (pos: 3)	0.1875
Chr1	12343979	.	G	K	0.094666	19	15	3	14	3	18	14	0	11	heterozygous	Intronic		N.A.		0.166667
Chr1	12387836	.	G	K	0.060966	22	16	4	15	3	17	12	0	11	heterozygous	Intronic		N.A.		0.2
Chr1	12422957	.	A	W	0.07852	22	15	3	13	3	24	15	0	33	heterozygous	Intronic		N.A.		0.166667
Chr1	12517035	.	A	W	0.018653	14	11	3	11	3	21	23	3	30	heterozygous	Intronic		N.A.		0.214286
Chr1	12578045	.	T	Y	0.055288	17	10	3	8	3	17	19	0	22	heterozygous	Intronic		N.A.		0.230769
Chr1	12703539	.	G	R	0.064725	35	22	5	20	4	23	12	10	32	heterozygous	Intronic		N.A.		0.185185
Chr1	12823559	.	G	R	0.000216	32	24	6	16	6	23	23	2	20	heterozygous	Intronic		N.A.		0.2
Chr1	12824542	.	A	W	0	29	17	10	15	10	22	23	3	30	heterozygous	Intronic		N.A.		0.37037
Chr1	12845745	.	A	M	0.075287	24	16	3	14	3	19	26	2	13	heterozygous	Intronic		N.A.		0.157895
Chr1	12854804	.	C	A	0	7	0	7	0	7	0	26	12	12	homozygous	Intronic		N.A.		1
Chr1	12875016	.	A	W	0.008269	25	19	5	15	3	23	13	0	33	heterozygous	Intronic		N.A.		0.208333
Chr1	12942120	.	A	M	0.071181	20	16	3	15	3	23	22	2	13	heterozygous	Intronic		N.A.		0.157895
Chr1	13033405	.	C	T	0	23	1	20	1	15	19	27	23	23	homozygous	Intronic		N.A.		0.952381
Chr1	13179838	.	T	G	0	20	0	19	0	15	0	24	11	11	homozygous	Intronic		N.A.		1
Chr1	13246388	.	T	W	0	25	14	6	12	6	15	19	0	33	heterozygous	Intronic		N.A.		0.3
Chr1	13254470	.	T	Y	0.029266	36	22	5	18	4	24	14	0	22	heterozygous	Intronic		N.A.		0.185185
Chr1	13267443	.	T	C	0	12	1	10	1	9	5	24	32	32	homozygous	Intronic		N.A.		0.909091
Chr1	13363178	.	T	W	0.096832	22	16	3	15	3	17	11	0	33	heterozygous	Intronic		N.A.		0.157895
Chr1	13388490	.	A	W	0.085926	18	12	3	12	2	18	11	0	33	heterozygous	Intronic		N.A.		0.2
Chr1	13439542	.	G	C	0	14	0	13	0	13	0	23	30	30	homozygous	Intronic		N.A.		1
Chr1	13496680	.	A	W	0.002509	22	15	5	13	5	18	12	0	33	heterozygous	Intronic		N.A.		0.25
Chr1	13652655	.	C	S	0	18	12	5	12	3	18	24	12	21	heterozygous	Intronic		N.A.		0.294118
Chr1	13658634	.	T	A	0	21	0	20	0	17	0	23	31	31	homozygous	Intronic		N.A.		1
Chr1	13668719	.	T	W	0.009568	18	11	4	9	3	23	11	0	33	heterozygous	Intronic		N.A.		0.266667
Chr1	13729305	.	T	W	0.093666	20	15	3	11	2	18	14	0	33	heterozygous	Intronic		N.A.		0.166667
Chr1	13813685	.	T	W	0.097066	24	16	3	13	3	19	11	0	33	heterozygous	Intronic		N.A.		0.157895
Chr1	13841038	.	T	W	0.024051	21	16	3	9	3	26	28	0	33	heterozygous	Intronic		N.A.		0.157895
Chr1	13841138	.	A	M	0	32	22	7	18	7	23	27	1	10	heterozygous	Intronic		N.A.		0.241379
Chr1	13842064	.	T	Y	0.018624	38	25	5	23	5	25	26	13	31	heterozygous	Intronic		N.A.		0.166667
Chr1	13991062	.	A	W	0.062154	38	26	5	24	4	16	16	0	33	heterozygous	Intronic		N.A.		0.16129
Chr1	14013049	.	T	Y	0.02544	15	11	3	10	3	19	21	0	22	heterozygous	Intronic		N.A.		0.214286
Chr1	14081194	.	G	R	0.09735	27	16	3	16	3	22	11	0	22	heterozygous	Intronic		N.A.		0.157895
Chr1	14164972	.	T	W	0.096705	20	15	3	12	3	21	11	0	33	heterozygous	Intronic		N.A.		0.166667
Chr1	14220319	.	G	K	0.015437	5	2	3	2	3	22	11	1	10	heterozygous	Intronic		N.A.		0.6
Chr1	14225528	.	C	A	0	9	0	7	0	6	0	20	10	10	homozygous	Intronic		N.A.		1
Chr1	14434188	.	C	A	1.5e-05	6	0	4	0	4	0	8	1	1	homozygous	Intronic		N.A.		1
Chr1	14464900	.	C	S	0.075781	19	13	3	12	3	26	16	0	33	heterozygous	Intronic		N.A.		0.1875
Chr1	14486996	.	T	W	0	19	11	7	11	6	22	22	10	23	heterozygous	Intronic		N.A.		0.388889
Chr1	14487132	.	A	W	0	39	29	9	22	6	25	27	10	23	heterozygous	Intronic		N.A.		0.236842
Chr1	14487141	.	C	Y	0	36	23	10	18	8	26	23	0	22	heterozygous	Intronic		N.A.		0.30303
Chr1	14499895	.	C	A	0	8	0	7	0	6	0	20	31	31	homozygous	Intronic		N.A.		1
Chr1	14508460	.	T	W	0.007205	29	20	4	16	3	21	28	10	23	heterozygous	Intronic		N.A.		0.166667
Chr1	14509718	.	T	K	0.010627	12	3	7	3	7	22	25	1	10	heterozygous	Intronic		N.A.		0.7
Chr1	14509726	.	A	T	0	7	0	6	0	6	0	26	33	33	homozygous	Intronic		N.A.		1
Chr1	14543413	.	C	A	0	18	0	17	0	14	0	24	31	31	homozygous	Intronic		N.A.		1
Chr1	14544275	.	T	W	0.086268	22	17	3	17	2	20	18	10	23	heterozygous	Intronic		N.A.		0.15
Chr1	14544630	.	T	W	0.004836	15	10	3	10	3	21	26	10	23	heterozygous	Intronic		N.A.		0.230769
Chr1	14592462	.	C	Y	0	35	17	18	15	15	19	27	10	32	heterozygous	Intronic		N.A.		0.514286
Chr1	14592492	.	C	M	0	53	35	16	30	12	26	22	1	10	heterozygous	Intronic		N.A.		0.313725
Chr1	14592626	.	G	R	0	38	16	19	15	16	27	22	1	23	heterozygous	Intronic		N.A.		0.542857
Chr1	14592654	.	G	R	0	45	31	10	25	7	24	24	1	23	heterozygous	Intronic		N.A.		0.243902
Chr1	14606404	.	A	R	0.090371	33	20	4	18	2	17	12	2	20	heterozygous	Intronic		N.A.		0.166667
Chr1	14608106	.	A	G	0	5	0	5	0	4	0	24	22	22	homozygous	Intronic		N.A.		1
Chr1	14609389	.	A	G	0	16	0	16	0	14	0	24	22	22	homozygous	Intronic		N.A.		1
Chr1	14609533	.	T	Y	0	36	24	8	18	7	23	25	1	23	heterozygous	Intronic		N.A.		0.25
Chr1	14609558	.	T	W	0.01903	30	17	4	15	4	26	24	3	30	heterozygous	Intronic		N.A.		0.190476
Chr1	14610148	.	C	Y	0.069278	17	14	3	12	2	19	26	12	30	heterozygous	Intronic		N.A.		0.176471
Chr1	14610188	.	T	W	0.052894	19	14	3	11	3	21	31	0	33	heterozygous	Intronic		N.A.		0.176471
Chr1	14610401	.	A	C	0	7	0	7	0	5	0	22	22	22	homozygous	Intronic		N.A.		1
Chr1	14658164	.	T	W	0.065697	10	2	5	2	5	18	22	11	22	heterozygous	Intronic		N.A.		0.714286
Chr1	14721925	.	A	M	0	49	18	24	14	20	19	24	20	31	heterozygous	Intronic		N.A.		0.571429
Chr1	14724336	.	A	W	0.009003	8	4	3	4	3	16	19	3	30	heterozygous	Intronic		N.A.		0.428571
Chr1	15019362	.	C	Y	0.011054	13	9	3	9	2	24	33	1	23	heterozygous	Intronic		N.A.		0.25
Chr1	15026190	.	G	R	0.00567	8	4	3	4	3	13	15	0	22	heterozygous	Intronic		N.A.		0.428571
Chr1	15042445	.	G	R	0.00114	8	5	3	5	3	18	29	2	20	heterozygous	Intronic		N.A.		0.375
Chr1	15071535	.	T	A	1.5e-05	4	0	4	0	4	0	31	21	21	homozygous	Intronic		N.A.		1
Chr1	15083510	.	C	G	1	244	59	173	45	62	23	24	11	11	homozygous	Intronic		N.A.		0.74569
Chr1	15084046	.	A	W	0	24	13	8	13	8	24	23	13	20	heterozygous	Intronic		N.A.		0.380952
Chr1	15084265	.	A	M	0.011182	18	9	3	7	3	11	22	23	32	heterozygous	Exonic	AT1G40104	SS	GGA -> G (pos: 3)	0.25
Chr1	15084307	.	C	S	0	78	55	12	34	8	24	24	12	21	heterozygous	Exonic	AT1G40104	NS	TAC -> Y (pos: 3) => Y, *	0.179104
Chr1	15085072	.	T	W	0	76	26	34	22	13	16	15	0	33	heterozygous	Intronic		N.A.		0.566667
Chr1	15093791	.	T	Y	0.001401	29	22	5	20	4	26	28	0	22	heterozygous	Intronic		N.A.		0.185185
Chr1	15094037	.	T	Y	0	34	22	10	20	9	23	19	0	22	heterozygous	Intronic		N.A.		0.3125
Chr1	15094393	.	C	Y	0.003758	11	5	3	5	3	26	23	3	21	heterozygous	Intronic		N.A.		0.375
Chr1	15094487	.	A	R	9.1e-05	19	13	5	12	5	23	32	3	21	heterozygous	Intronic		N.A.		0.277778
Chr1	15094721	.	A	M	0.004742	18	11	4	8	3	20	15	1	10	heterozygous	Intronic		N.A.		0.266667
Chr1	15095101	.	C	S	6e-05	16	10	5	9	5	17	19	12	21	heterozygous	Intronic		N.A.		0.333333
Chr1	15095135	.	A	W	0.001337	43	27	6	19	6	18	30	3	30	heterozygous	Intronic		N.A.		0.181818
Chr1	15095196	.	A	M	0.090975	29	22	4	19	4	23	15	2	13	heterozygous	Intronic		N.A.		0.153846
Chr1	15096535	.	T	W	0	19	9	10	7	10	22	23	10	23	heterozygous	Intronic		N.A.		0.526316
Chr1	15096849	.	G	R	0.005393	12	7	3	7	3	20	28	10	32	heterozygous	Intronic		N.A.		0.3
Chr1	15098203	.	T	W	0.005696	10	6	3	6	3	19	21	10	23	heterozygous	Intronic		N.A.		0.333333
Chr1	15099912	.	C	Y	0.025409	46	34	6	26	6	23	23	0	22	heterozygous	Intronic		N.A.		0.15
Chr1	15099976	.	T	K	0	44	29	10	26	10	21	21	21	30	heterozygous	Intronic		N.A.		0.25641
Chr1	15100039	.	A	R	0.001343	24	17	5	17	5	25	25	10	32	heterozygous	Intronic		N.A.		0.227273
Chr1	15100043	.	A	W	0.000257	27	19	6	19	6	27	25	0	33	heterozygous	Intronic		N.A.		0.24
Chr1	15100132	.	T	W	0	35	17	15	15	12	17	20	2	31	heterozygous	Intronic		N.A.		0.46875
Chr1	15100263	.	G	S	0	54	31	14	25	11	24	27	2	31	heterozygous	Intronic		N.A.		0.311111
Chr1	15100298	.	T	Y	0	49	16	20	14	15	23	24	1	23	heterozygous	Intronic		N.A.		0.555556
Chr1	15100427	.	C	M	0	39	22	15	15	13	22	30	21	30	heterozygous	Intronic		N.A.		0.405405
Chr1	15100453	.	C	Y	0	26	18	7	13	6	26	27	0	22	heterozygous	Intronic		N.A.		0.28
Chr1	15100487	.	C	Y	0	18	9	6	7	6	21	23	2	20	heterozygous	Intronic		N.A.		0.4
Chr1	15100592	.	C	M	0	26	12	6	9	6	14	24	23	32	heterozygous	Intronic		N.A.		0.333333
Chr1	15100647	.	A	R	0	30	15	9	15	8	21	18	2	20	heterozygous	Intronic		N.A.		0.375
Chr1	15100747	.	A	R	0.000374	39	31	7	21	6	21	23	0	22	heterozygous	Intronic		N.A.		0.184211
Chr1	15100866	.	T	W	0.004076	32	21	5	19	5	24	24	1	32	heterozygous	Intronic		N.A.		0.192308
Chr1	15100883	.	A	W	0.012468	24	16	4	15	4	22	22	10	23	heterozygous	Intronic		N.A.		0.2
Chr1	15101524	.	T	W	0.026111	16	13	3	12	3	25	30	10	23	heterozygous	Intronic		N.A.		0.1875
Chr1	15101910	.	A	R	0	18	8	5	8	4	21	18	11	33	heterozygous	Intronic		N.A.		0.384615
Chr1	15101983	.	T	Y	0	40	26	8	22	8	21	21	2	20	heterozygous	Intronic		N.A.		0.235294
Chr1	15102156	.	T	Y	0	43	25	9	22	9	22	23	12	30	heterozygous	Intronic		N.A.		0.264706
Chr1	15102206	.	T	Y	0.001271	14	7	4	7	4	25	21	1	23	heterozygous	Intronic		N.A.		0.363636
Chr1	15102358	.	G	K	0	27	19	6	17	5	29	30	22	33	heterozygous	Intronic		N.A.		0.24
Chr1	15102460	.	C	S	0.000923	32	26	6	20	6	25	26	13	20	heterozygous	Intronic		N.A.		0.1875
Chr1	15103624	.	A	M	0	40	22	16	19	14	23	20	0	11	heterozygous	Intronic		N.A.		0.421053
Chr1	15103782	.	C	Y	0	20	11	8	10	8	24	24	10	32	heterozygous	Intronic		N.A.		0.421053
Chr1	15103855	.	T	Y	0.070885	24	16	3	16	2	19	28	3	21	heterozygous	Intronic		N.A.		0.157895
Chr1	15105653	.	C	Y	0.000603	20	15	4	10	4	26	26	0	22	heterozygous	Intronic		N.A.		0.210526
Chr1	15106356	.	T	W	0.00051	16	11	5	11	5	18	23	13	20	heterozygous	Intronic		N.A.		0.3125
Chr1	15107406	.	C	Y	0	28	19	6	16	6	27	28	13	31	heterozygous	Intronic		N.A.		0.24
Chr1	15107681	.	G	R	0.019801	27	21	4	19	4	23	29	0	22	heterozygous	Intronic		N.A.		0.16
Chr1	15135660	.	A	M	0	17	11	6	8	5	22	26	0	11	heterozygous	Intronic		N.A.		0.352941
Chr1	15135770	.	A	M	0.000515	25	18	5	17	4	26	28	1	10	heterozygous	Intronic		N.A.		0.217391
Chr1	15135803	.	C	Y	0	23	13	6	11	6	25	22	2	20	heterozygous	Intronic		N.A.		0.315789
Chr1	15135811	.	T	Y	0.072833	26	22	4	20	4	26	24	1	23	heterozygous	Intronic		N.A.		0.153846
Chr1	15135839	.	T	W	0	27	16	9	13	7	22	22	10	23	heterozygous	Intronic		N.A.		0.36
Chr1	15137421	.	C	S	0	44	22	15	15	12	17	22	12	21	heterozygous	Intronic		N.A.		0.405405
Chr1	15137967	.	C	M	0	29	16	8	14	8	26	17	1	10	heterozygous	Intronic		N.A.		0.333333
Chr1	15138500	.	C	Y	0.003071	18	14	4	14	3	27	24	2	20	heterozygous	Intronic		N.A.		0.222222
Chr1	15138508	.	T	K	0.004068	11	7	3	6	3	28	26	23	32	heterozygous	Intronic		N.A.		0.3
Chr1	15138824	.	G	R	0	35	25	10	24	10	20	21	2	20	heterozygous	Intronic		N.A.		0.285714
Chr1	15139197	.	A	M	0.000833	31	24	6	16	6	19	16	21	30	heterozygous	Intronic		N.A.		0.2
Chr1	15139555	.	T	Y	0.046428	37	25	5	21	5	21	14	12	30	heterozygous	Intronic		N.A.		0.166667
Chr1	15139599	.	A	R	0.002111	32	18	5	16	4	20	23	10	32	heterozygous	Intronic		N.A.		0.217391
Chr1	15139710	.	A	R	0	49	26	14	25	11	19	15	13	31	heterozygous	Intronic		N.A.		0.35
Chr1	15139976	.	C	Y	0	21	8	7	8	7	15	22	12	30	heterozygous	Intronic		N.A.		0.466667
Chr1	15140067	.	T	Y	0.003346	19	11	4	10	4	13	21	2	20	heterozygous	Intronic		N.A.		0.266667
Chr1	15140305	.	A	R	0.000337	11	6	5	6	4	28	14	3	21	heterozygous	Intronic		N.A.		0.454545
Chr1	15140476	.	T	W	0	53	35	15	28	13	24	25	11	22	heterozygous	Intronic		N.A.		0.3
Chr1	15140531	.	G	R	0	31	18	7	15	7	22	22	0	22	heterozygous	Intronic		N.A.		0.28
Chr1	15140780	.	G	R	0	58	35	22	29	19	22	25	3	21	heterozygous	Intronic		N.A.		0.385965
Chr1	15141333	.	G	R	0.000668	12	4	6	4	4	18	15	11	33	heterozygous	Intronic		N.A.		0.6
Chr1	15141567	.	C	Y	0.000228	27	20	6	16	6	23	20	12	30	heterozygous	Intronic		N.A.		0.230769
Chr1	15141872	.	T	W	8.1e-05	17	11	5	10	5	25	26	13	20	heterozygous	Intronic		N.A.		0.3125
Chr1	15149354	.	T	W	0	49	36	9	26	8	22	18	13	20	heterozygous	Intronic		N.A.		0.2
Chr1	15149393	.	C	M	0.097872	24	15	3	12	3	16	14	2	13	heterozygous	Intronic		N.A.		0.166667
Chr1	15149428	.	C	M	0	23	13	6	13	5	19	22	2	13	heterozygous	Intronic		N.A.		0.315789
Chr1	15149481	.	T	W	0.001363	35	27	6	21	6	23	30	11	22	heterozygous	Intronic		N.A.		0.181818
Chr1	15169780	.	C	Y	0	26	19	6	16	6	30	25	3	21	heterozygous	Intronic		N.A.		0.24
Chr1	15169808	.	A	W	0.00014	12	5	6	5	6	15	16	0	33	heterozygous	Intronic		N.A.		0.545455
Chr1	15178317	.	A	M	0.000324	22	16	5	14	5	22	29	3	12	heterozygous	Intronic		N.A.		0.238095
Chr1	15178409	.	A	W	0	35	22	7	18	6	16	29	10	23	heterozygous	Intronic		N.A.		0.241379
Chr1	15178521	.	G	K	0	51	37	9	30	6	23	27	20	31	heterozygous	Intronic		N.A.		0.195652
Chr1	15179513	.	T	Y	0.009085	13	9	3	8	3	24	26	12	30	heterozygous	Intronic		N.A.		0.25
Chr1	15179533	.	G	K	0.005446	10	7	3	7	3	26	23	22	33	heterozygous	Intronic		N.A.		0.3
Chr1	15179732	.	A	R	0.00392	27	17	5	16	5	10	14	11	33	heterozygous	Intronic		N.A.		0.227273
Chr1	15179785	.	T	Y	0	40	28	9	24	8	23	27	1	23	heterozygous	Intronic		N.A.		0.243243
Chr1	15191925	.	C	Y	0	47	33	8	19	7	16	16	3	21	heterozygous	Intronic		N.A.		0.195122
Chr1	15191929	.	G	S	0	37	26	9	14	6	22	25	11	22	heterozygous	Intronic		N.A.		0.257143
Chr1	15195912	.	T	W	0.001626	6	3	3	3	3	26	30	3	30	heterozygous	Intronic		N.A.		0.5
Chr1	15198411	.	C	M	0	28	17	8	16	6	28	23	0	11	heterozygous	Intronic		N.A.		0.32
Chr1	15198516	.	C	Y	0	29	15	8	14	8	23	23	0	22	heterozygous	Intronic		N.A.		0.347826
Chr1	15198860	.	T	W	0	58	40	14	30	12	22	20	11	22	heterozygous	Intronic		N.A.		0.259259
Chr1	15198901	.	C	M	0	65	46	18	29	15	24	23	10	1	heterozygous	Intronic		N.A.		0.28125
Chr1	15198929	.	G	S	0	44	33	8	25	8	25	25	10	23	heterozygous	Intronic		N.A.		0.195122
Chr1	15198995	.	C	Y	0	48	29	14	25	13	20	28	11	33	heterozygous	Intronic		N.A.		0.325581
Chr1	15200076	.	A	M	0	39	24	11	23	11	23	24	0	11	heterozygous	Intronic		N.A.		0.314286
Chr1	15200192	.	G	R	0.000426	49	38	9	29	9	24	23	10	32	heterozygous	Intronic		N.A.		0.191489
Chr1	15200217	.	C	M	0	47	36	8	30	8	21	24	0	11	heterozygous	Intronic		N.A.		0.181818
Chr1	15200307	.	A	W	0	37	22	13	19	12	22	28	3	30	heterozygous	Intronic		N.A.		0.371429
Chr1	15200330	.	C	M	0	33	16	14	15	13	16	23	23	32	heterozygous	Intronic		N.A.		0.466667
Chr1	15200597	.	C	Y	0	29	18	6	16	5	25	19	10	32	heterozygous	Intronic		N.A.		0.25
Chr1	15200633	.	C	Y	0	55	35	16	26	13	21	22	12	30	heterozygous	Intronic		N.A.		0.313725
Chr1	15200699	.	G	S	0	24	14	6	13	6	22	25	10	23	heterozygous	Intronic		N.A.		0.3
Chr1	15200736	.	A	M	0.002741	29	21	5	18	5	23	27	2	13	heterozygous	Intronic		N.A.		0.192308
Chr1	15200882	.	C	Y	0.015104	45	37	7	28	6	27	28	11	33	heterozygous	Intronic		N.A.		0.159091
Chr1	15200923	.	C	S	0	30	20	10	17	9	22	27	10	23	heterozygous	Intronic		N.A.		0.333333
Chr1	15201130	.	C	Y	0	32	18	13	16	11	21	23	2	20	heterozygous	Intronic		N.A.		0.419355
Chr1	15203011	.	A	R	0.064002	19	16	3	15	3	21	23	3	21	heterozygous	Intronic		N.A.		0.157895
Chr1	15205533	.	A	R	0.050175	17	12	3	10	3	27	29	10	32	heterozygous	Intronic		N.A.		0.2
Chr1	15206556	.	A	R	0	14	7	5	7	4	21	25	1	23	heterozygous	Intronic		N.A.		0.416667
Chr1	15207990	.	C	Y	0.037996	20	14	3	13	3	26	29	12	30	heterozygous	Intronic		N.A.		0.176471
Chr1	15417627	.	G	T	0	5	0	5	0	5	0	20	21	21	homozygous	Intronic		N.A.		1
Chr1	15424324	.	T	W	0.00281	8	3	5	3	4	32	23	1	32	heterozygous	Intronic		N.A.		0.625
Chr1	15430033	.	T	Y	0	29	8	17	5	16	23	23	11	33	heterozygous	Intronic		N.A.		0.68
Chr1	15430601	.	A	T	0	10	0	10	0	8	0	26	10	10	homozygous	Intronic		N.A.		1
Chr1	15430703	.	C	A	0.019209	5	1	3	1	3	22	22	23	23	homozygous	Intronic		N.A.		0.75
Chr1	15430833	.	T	A	0	6	0	5	0	5	0	23	30	30	homozygous	Intronic		N.A.		1
Chr1	15430836	.	A	C	0	6	0	6	0	6	0	21	10	10	homozygous	Intronic		N.A.		1
Chr1	15431562	.	T	A	0	15	1	12	1	11	24	23	31	31	homozygous	Intronic		N.A.		0.923077
Chr1	15431624	.	A	M	0.001128	33	26	6	22	6	24	24	20	31	heterozygous	Intronic		N.A.		0.1875
Chr1	15436900	.	T	A	0	11	0	9	0	9	0	23	1	1	homozygous	Intronic		N.A.		1
Chr1	15437025	.	C	M	0	31	17	13	15	12	22	26	23	32	heterozygous	Intronic		N.A.		0.433333
Chr1	15437098	.	A	R	0	49	37	8	26	7	21	27	11	33	heterozygous	Intronic		N.A.		0.177778
Chr1	15437110	.	A	M	0	38	23	10	19	8	19	24	1	10	heterozygous	Intronic		N.A.		0.30303
Chr1	15437119	.	G	S	0.012354	41	34	7	24	6	23	13	11	22	heterozygous	Intronic		N.A.		0.170732
Chr1	15437142	.	C	M	0	69	48	15	32	10	23	26	10	1	heterozygous	Intronic		N.A.		0.238095
Chr1	15437209	.	C	M	0	51	38	10	30	10	24	25	21	30	heterozygous	Intronic		N.A.		0.208333
Chr1	15437240	.	C	Y	0	53	30	10	24	9	25	24	3	21	heterozygous	Intronic		N.A.		0.25
Chr1	15437267	.	G	S	0	69	54	11	29	9	25	26	22	11	heterozygous	Intronic		N.A.		0.169231
Chr1	15437464	.	G	K	0.003049	36	26	6	22	6	19	26	23	32	heterozygous	Intronic		N.A.		0.1875
Chr1	15437573	.	T	W	0.00184	26	17	5	15	5	22	24	11	22	heterozygous	Intronic		N.A.		0.227273
Chr1	15437644	.	G	S	0	31	22	6	17	5	22	25	1	32	heterozygous	Intronic		N.A.		0.214286
Chr1	15437703	.	G	K	0	21	14	6	11	5	23	27	1	10	heterozygous	Intronic		N.A.		0.3
Chr1	15437714	.	C	Y	0.003202	18	11	4	10	4	20	24	1	23	heterozygous	Intronic		N.A.		0.266667
Chr1	15437770	.	C	M	0	49	29	19	22	15	27	21	0	11	heterozygous	Intronic		N.A.		0.395833
Chr1	15437774	.	T	Y	0	49	33	12	24	10	27	26	3	21	heterozygous	Intronic		N.A.		0.266667
Chr1	15437791	.	A	R	0	72	46	23	29	17	21	27	2	20	heterozygous	Intronic		N.A.		0.333333
Chr1	15437837	.	T	Y	0	56	18	32	17	27	22	26	12	30	heterozygous	Intronic		N.A.		0.64
Chr1	15437861	.	A	R	0	38	16	10	13	9	18	17	12	30	heterozygous	Intronic		N.A.		0.384615
Chr1	15437915	.	T	A	0	37	0	36	0	27	0	26	10	10	homozygous	Intronic		N.A.		1
Chr1	15437924	.	A	W	0.000356	47	38	9	26	6	25	23	10	23	heterozygous	Intronic		N.A.		0.191489
Chr1	15437927	.	G	R	0	49	33	15	20	12	24	26	12	30	heterozygous	Intronic		N.A.		0.3125
Chr1	15438095	.	A	T	0.003906	4	0	3	0	3	0	17	13	13	homozygous	Intronic		N.A.		1
Chr1	15438103	.	C	T	1.5e-05	4	0	4	0	4	0	22	32	32	homozygous	Intronic		N.A.		1
Chr1	15440356	.	T	W	0.052949	15	12	3	9	3	17	27	3	30	heterozygous	Intronic		N.A.		0.2
Chr1	15508780	.	T	W	0.000192	24	15	6	11	6	23	12	0	33	heterozygous	Intronic		N.A.		0.285714
Chr1	15579494	.	T	K	0.004693	39	32	6	27	6	24	30	0	11	heterozygous	Intronic		N.A.		0.157895
Chr1	15596196	.	T	C	0	9	0	7	0	7	0	29	31	31	homozygous	Intronic		N.A.		1
Chr1	15640703	.	A	R	0.031497	22	17	4	13	4	24	13	0	22	heterozygous	Intronic		N.A.		0.190476
Chr1	15656727	.	A	C	0	13	0	10	0	10	0	24	31	31	homozygous	Intronic		N.A.		1
Chr1	15670349	.	C	A	0	7	0	7	0	6	0	22	23	23	homozygous	Intronic		N.A.		1
Chr1	15700720	.	G	R	0	28	9	16	7	10	24	22	13	31	heterozygous	Intronic		N.A.		0.64
Chr1	15739799	.	G	T	1.5e-05	4	0	4	0	3	0	29	11	11	homozygous	Intronic		N.A.		1
Chr1	15747379	.	C	G	1.5e-05	5	0	4	0	4	0	28	11	11	homozygous	Intronic		N.A.		1
Chr1	15771015	.	T	K	0.013606	27	21	5	16	5	23	15	1	10	heterozygous	Intronic		N.A.		0.192308
Chr1	15783363	.	A	R	0.059852	16	11	3	10	2	23	11	0	22	heterozygous	Intronic		N.A.		0.214286
Chr1	15800657	.	G	R	0.019715	12	8	3	7	3	20	14	0	22	heterozygous	Intronic		N.A.		0.272727
Chr1	15830277	.	T	W	0	20	13	5	12	4	19	23	3	30	heterozygous	Intronic		N.A.		0.277778
Chr1	15836694	.	T	W	0	23	15	7	14	7	21	24	0	33	heterozygous	Intronic		N.A.		0.318182
Chr1	15884970	.	G	R	0.000372	33	24	6	21	5	24	28	0	22	heterozygous	Intronic		N.A.		0.2
Chr1	15901512	.	A	R	0.004069	14	10	4	10	3	14	14	2	20	heterozygous	Intronic		N.A.		0.285714
Chr1	15908185	.	C	Y	0	18	6	6	6	4	26	13	0	22	heterozygous	Intronic		N.A.		0.5
Chr1	15944035	.	A	W	0.09295	24	16	3	11	3	26	15	0	33	heterozygous	Intronic		N.A.		0.157895
Chr1	15972403	.	A	T	0	14	0	12	0	12	0	24	12	12	homozygous	Intronic		N.A.		1
Chr1	16052984	.	G	R	0	36	24	10	18	6	22	28	2	20	heterozygous	Intronic		N.A.		0.294118
Chr1	16096853	.	A	T	0	13	0	12	0	12	0	26	33	33	homozygous	Intronic		N.A.		1
Chr1	16104207	.	G	S	0.005149	20	16	4	12	4	30	31	11	22	heterozygous	Intronic		N.A.		0.2
Chr1	16362993	.	C	A	0	18	0	17	0	16	0	23	31	31	homozygous	Intronic		N.A.		1
Chr1	16373610	.	A	M	0.083658	35	27	5	22	5	19	13	0	11	heterozygous	Intronic		N.A.		0.15625
Chr1	16380847	.	T	Y	0.095702	19	15	3	14	2	17	13	0	22	heterozygous	Intronic		N.A.		0.166667
Chr1	16403550	.	A	R	0.095079	21	16	3	15	3	25	17	0	22	heterozygous	Intronic		N.A.		0.157895
Chr1	16432015	.	T	Y	0.054582	18	15	3	13	3	26	29	13	31	heterozygous	Intronic		N.A.		0.166667
Chr1	16509954	.	G	R	0.004543	22	12	4	8	4	21	16	2	20	heterozygous	Intronic		N.A.		0.25
Chr1	16509987	.	A	R	0	44	28	12	22	9	23	28	2	20	heterozygous	Intronic		N.A.		0.3
Chr1	16510050	.	G	A	0.003772	28	3	21	3	13	23	27	30	30	homozygous	Intronic		N.A.		0.875
Chr1	16510319	.	A	G	1	69	14	48	13	26	21	27	21	21	homozygous	Intronic		N.A.		0.774194
Chr1	16510490	.	C	Y	0.000174	10	5	4	4	4	16	31	10	32	heterozygous	Intronic		N.A.		0.444444
Chr1	16511551	.	T	Y	0	22	10	11	9	9	24	19	10	32	heterozygous	Intronic		N.A.		0.52381
Chr1	16512278	.	A	R	0.006945	14	7	3	7	3	23	29	1	23	heterozygous	Intronic		N.A.		0.3
Chr1	16512793	.	T	Y	0	31	21	8	18	7	19	20	12	30	heterozygous	Intronic		N.A.		0.275862
Chr1	16512879	.	G	K	0.003029	27	21	5	17	5	23	21	2	13	heterozygous	Intronic		N.A.		0.192308
Chr1	16513046	.	A	R	0	28	17	10	14	9	25	20	11	33	heterozygous	Intronic		N.A.		0.37037
Chr1	16513349	.	T	C	0.016365	9	1	8	1	8	21	26	33	33	homozygous	Intronic		N.A.		0.888889
Chr1	16513395	.	G	R	0	23	15	8	15	7	17	24	10	32	heterozygous	Intronic		N.A.		0.347826
Chr1	16513463	.	T	Y	0	24	11	9	11	8	26	21	2	20	heterozygous	Intronic		N.A.		0.45
Chr1	16513513	.	A	R	0	18	6	11	5	11	25	24	0	22	heterozygous	Intronic		N.A.		0.647059
Chr1	16513563	.	T	K	0	26	8	15	6	12	24	24	1	10	heterozygous	Intronic		N.A.		0.652174
Chr1	16513601	.	T	Y	0	24	8	15	7	13	26	24	3	21	heterozygous	Intronic		N.A.		0.652174
Chr1	16513664	.	T	Y	0.010984	21	4	12	4	11	12	26	10	32	heterozygous	Intronic		N.A.		0.75
Chr1	16513674	.	G	K	0.00204	9	4	5	4	5	9	29	3	12	heterozygous	Intronic		N.A.		0.555556
Chr1	16514029	.	T	G	0.238325	41	5	30	5	16	20	22	10	10	homozygous	Intronic		N.A.		0.857143
Chr1	16514776	.	A	T	1	72	22	49	16	34	27	28	23	23	homozygous	Intronic		N.A.		0.690141
Chr1	16514921	.	A	M	0	33	12	17	11	15	22	22	1	10	heterozygous	Intronic		N.A.		0.586207
Chr1	16515445	.	G	K	0	22	7	10	7	10	28	22	22	33	heterozygous	Intronic		N.A.		0.588235
Chr1	16516644	.	A	R	0.000744	13	4	6	4	5	20	18	13	31	heterozygous	Intronic		N.A.		0.6
Chr1	16517189	.	A	R	0.000912	14	7	4	7	4	18	22	10	32	heterozygous	Intronic		N.A.		0.363636
Chr1	16517481	.	G	K	0	51	27	19	22	14	25	24	1	10	heterozygous	Intronic		N.A.		0.413043
Chr1	16517544	.	T	Y	0.028865	24	19	4	17	4	23	25	2	20	heterozygous	Intronic		N.A.		0.173913
Chr1	16517550	.	T	W	0	30	17	12	16	11	21	26	12	21	heterozygous	Intronic		N.A.		0.413793
Chr1	16517646	.	T	Y	0.013221	12	7	3	7	3	24	26	11	33	heterozygous	Intronic		N.A.		0.3
Chr1	16518046	.	T	Y	0	38	24	12	21	9	23	21	10	32	heterozygous	Intronic		N.A.		0.333333
Chr1	16518058	.	G	R	0.000589	34	26	6	23	4	19	27	1	23	heterozygous	Intronic		N.A.		0.1875
Chr1	16518141	.	C	S	0	47	17	28	15	19	24	28	1	32	heterozygous	Intronic		N.A.		0.622222
Chr1	16518161	.	C	Y	0.004354	53	43	8	30	8	21	24	0	22	heterozygous	Intronic		N.A.		0.156863
Chr1	16518215	.	C	Y	0	35	17	14	16	13	18	28	2	20	heterozygous	Intronic		N.A.		0.451613
Chr1	16518279	.	A	M	0	57	27	27	21	23	23	22	1	10	heterozygous	Intronic		N.A.		0.5
Chr1	16518332	.	T	Y	0	79	16	57	15	30	22	23	0	22	heterozygous	Intronic		N.A.		0.780822
Chr1	16518620	.	C	S	0	62	41	18	27	17	21	28	21	12	heterozygous	Intronic		N.A.		0.305085
Chr1	16518792	.	A	R	0	38	30	7	24	7	20	24	0	22	heterozygous	Intronic		N.A.		0.189189
Chr1	16518838	.	T	Y	0	34	24	7	20	7	22	27	11	33	heterozygous	Intronic		N.A.		0.225806
Chr1	16518864	.	A	W	0	47	35	9	28	9	26	26	3	30	heterozygous	Intronic		N.A.		0.204545
Chr1	16519416	.	A	R	0	32	19	10	15	8	18	25	3	21	heterozygous	Intronic		N.A.		0.344828
Chr1	16519528	.	G	K	0	21	14	7	13	6	25	25	2	13	heterozygous	Intronic		N.A.		0.333333
Chr1	16519921	.	A	R	0.000221	11	6	4	5	4	27	22	2	20	heterozygous	Intronic		N.A.		0.4
Chr1	16521371	.	A	W	0.000767	13	9	4	9	4	24	25	1	32	heterozygous	Intronic		N.A.		0.307692
Chr1	16522003	.	C	Y	0	18	9	6	6	5	15	21	13	31	heterozygous	Intronic		N.A.		0.4
Chr1	16522015	.	G	K	0	27	20	6	16	5	20	25	2	13	heterozygous	Intronic		N.A.		0.230769
Chr1	16522296	.	G	S	0	17	7	9	6	8	22	26	0	33	heterozygous	Intronic		N.A.		0.5625
Chr1	16522314	.	C	S	0.00342	11	7	3	6	2	16	29	3	30	heterozygous	Intronic		N.A.		0.3
Chr1	16522327	.	G	K	0.051343	16	10	3	9	3	21	21	23	32	heterozygous	Intronic		N.A.		0.230769
Chr1	16522374	.	G	R	0.003261	19	11	4	9	4	19	26	10	32	heterozygous	Intronic		N.A.		0.266667
Chr1	16522579	.	G	A	0.999397	20	5	15	5	12	21	24	13	13	homozygous	Intronic		N.A.		0.75
Chr1	16523041	.	C	M	0.0004	10	4	5	4	5	22	25	21	30	heterozygous	Intronic		N.A.		0.555556
Chr1	16523068	.	A	R	0	26	13	12	11	12	22	22	3	21	heterozygous	Intronic		N.A.		0.48
Chr1	16523230	.	G	R	0	48	33	10	25	7	20	23	12	30	heterozygous	Intronic		N.A.		0.232558
Chr1	16523595	.	C	Y	0	74	19	51	18	33	17	27	33	11	heterozygous	Intronic		N.A.		0.728571
Chr1	16523653	.	A	G	1	44	12	30	11	20	22	24	11	11	homozygous	Intronic		N.A.		0.714286
Chr1	16523656	.	G	R	0	41	13	26	12	19	22	23	1	23	heterozygous	Intronic		N.A.		0.666667
Chr1	16523704	.	A	G	0	47	4	33	4	23	15	21	2	2	homozygous	Intronic		N.A.		0.891892
Chr1	16523746	.	C	T	0	88	3	78	2	43	24	26	32	32	homozygous	Intronic		N.A.		0.962963
Chr1	16523941	.	C	M	0	35	22	10	18	10	18	22	20	31	heterozygous	Intronic		N.A.		0.3125
Chr1	16523978	.	G	R	0	24	6	16	6	13	26	23	11	33	heterozygous	Intronic		N.A.		0.727273
Chr1	16524082	.	C	S	0	18	9	9	8	8	25	21	3	30	heterozygous	Intronic		N.A.		0.5
Chr1	16524176	.	T	Y	0	12	6	5	6	4	25	27	2	20	heterozygous	Intronic		N.A.		0.454545
Chr1	16524183	.	A	R	0	17	8	8	8	7	25	24	12	30	heterozygous	Intronic		N.A.		0.5
Chr1	16524193	.	A	R	0.048997	27	17	4	15	3	21	20	13	31	heterozygous	Intronic		N.A.		0.190476
Chr1	16524217	.	C	Y	0	28	20	7	15	7	20	27	1	23	heterozygous	Intronic		N.A.		0.259259
Chr1	16525063	.	T	Y	0	45	10	33	9	27	27	24	12	30	heterozygous	Intronic		N.A.		0.767442
Chr1	16525910	.	A	M	0	16	6	6	6	6	23	30	0	11	heterozygous	Intronic		N.A.		0.5
Chr1	16526568	.	A	R	0.023646	25	19	4	17	4	25	25	10	32	heterozygous	Intronic		N.A.		0.173913
Chr1	16526607	.	T	Y	0.086003	21	17	3	15	2	20	19	3	21	heterozygous	Intronic		N.A.		0.15
Chr1	16526633	.	C	M	0.001565	30	23	6	18	5	23	24	0	11	heterozygous	Intronic		N.A.		0.206897
Chr1	16526673	.	T	W	0	27	18	8	17	8	25	20	12	21	heterozygous	Intronic		N.A.		0.307692
Chr1	16526863	.	A	W	0	20	5	10	5	9	21	21	13	20	heterozygous	Intronic		N.A.		0.666667
Chr1	16526868	.	C	Y	0	20	6	10	6	9	22	22	2	20	heterozygous	Intronic		N.A.		0.625
Chr1	16526912	.	C	Y	0	60	20	36	18	26	20	24	11	33	heterozygous	Intronic		N.A.		0.642857
Chr1	16527111	.	G	R	0	66	18	45	15	30	23	28	23	1	heterozygous	Intronic		N.A.		0.714286
Chr1	16527170	.	T	C	0	62	6	52	5	32	18	27	32	32	homozygous	Intronic		N.A.		0.896552
Chr1	16527339	.	C	Y	0	17	8	7	8	5	27	25	2	20	heterozygous	Intronic		N.A.		0.466667
Chr1	16527406	.	G	R	0	75	53	14	36	10	26	28	21	3	heterozygous	Intronic		N.A.		0.208955
Chr1	16527933	.	G	K	0.000839	31	24	6	22	6	27	26	2	13	heterozygous	Intronic		N.A.		0.2
Chr1	16528094	.	C	Y	0	42	23	10	21	8	20	27	10	32	heterozygous	Intronic		N.A.		0.30303
Chr1	16601794	.	G	A	0	7	0	5	0	5	0	30	33	33	homozygous	Intronic		N.A.		1
Chr1	16769839	.	T	W	0.061632	18	13	3	12	3	19	15	0	33	heterozygous	Intronic		N.A.		0.1875
Chr1	16813629	.	G	R	0.089779	22	16	3	15	3	19	21	0	22	heterozygous	Intronic		N.A.		0.157895
Chr1	16827590	.	T	W	0.070397	18	12	3	10	3	17	11	0	33	heterozygous	Intronic		N.A.		0.2
Chr1	16853665	.	T	K	0.090604	25	19	4	16	4	20	16	20	31	heterozygous	Intronic		N.A.		0.173913
Chr1	16922111	.	A	W	0.000894	9	5	4	5	3	15	11	0	33	heterozygous	Intronic		N.A.		0.444444
Chr1	16923503	.	T	Y	0.035047	18	13	4	12	4	21	11	0	22	heterozygous	Intronic		N.A.		0.235294
Chr1	17139709	.	A	R	0.004062	8	3	4	3	3	21	26	1	23	heterozygous	Exonic	AT1G45221	NS	ACC -> T (pos: 1) => T, A	0.571429
Chr1	17141581	.	G	R	0.001434	19	10	4	10	4	23	27	13	31	heterozygous	Exonic	AT1G45223	NS	GTG -> V (pos: 1) => M, V	0.285714
Chr1	17141662	.	T	W	0	27	14	9	14	8	12	18	0	33	heterozygous	Intronic		N.A.		0.391304
Chr1	17141709	.	C	Y	0.002157	9	6	3	5	3	16	26	12	30	heterozygous	Intronic		N.A.		0.333333
Chr1	17142302	.	G	K	0	51	33	16	26	14	25	26	0	11	heterozygous	Intronic		N.A.		0.326531
Chr1	17142407	.	G	K	0	61	35	14	28	12	22	22	21	30	heterozygous	Intronic		N.A.		0.285714
Chr1	17142438	.	C	Y	0	44	32	12	29	10	22	22	10	32	heterozygous	Intronic		N.A.		0.272727
Chr1	17142543	.	C	Y	0	51	41	9	29	9	20	29	11	33	heterozygous	Intronic		N.A.		0.18
Chr1	17143020	.	G	S	0.000366	35	26	6	19	5	19	26	10	23	heterozygous	Intronic		N.A.		0.1875
Chr1	17143025	.	C	M	0.020253	27	19	4	13	4	24	22	1	10	heterozygous	Intronic		N.A.		0.173913
Chr1	17143611	.	G	R	0	24	11	6	10	6	18	21	12	30	heterozygous	Intronic		N.A.		0.352941
Chr1	17143741	.	C	M	0	48	28	16	23	13	19	26	21	30	heterozygous	Intronic		N.A.		0.363636
Chr1	17143798	.	C	Y	0	55	17	33	17	22	18	27	3	21	heterozygous	Intronic		N.A.		0.66
Chr1	17143829	.	C	Y	0.030202	30	22	4	18	4	29	19	10	32	heterozygous	Intronic		N.A.		0.153846
Chr1	17143877	.	A	M	0	36	14	13	14	12	11	20	22	33	heterozygous	Intronic		N.A.		0.481481
Chr1	17143897	.	T	Y	0	42	25	16	20	13	22	27	3	21	heterozygous	Intronic		N.A.		0.390244
Chr1	17143931	.	T	Y	0	70	52	13	38	12	21	19	3	21	heterozygous	Intronic		N.A.		0.2
Chr1	17144229	.	C	M	0	31	16	13	15	13	23	19	3	12	heterozygous	Intronic		N.A.		0.448276
Chr1	17144372	.	C	M	0	53	39	12	29	10	25	22	0	11	heterozygous	Intronic		N.A.		0.235294
Chr1	17144375	.	C	Y	0	50	33	16	26	15	25	28	0	22	heterozygous	Intronic		N.A.		0.326531
Chr1	17144402	.	T	W	0	30	18	10	14	10	26	23	0	33	heterozygous	Intronic		N.A.		0.357143
Chr1	17145055	.	G	K	0.00711	22	15	4	13	3	19	28	0	11	heterozygous	Intronic		N.A.		0.210526
Chr1	17145106	.	G	R	0.010938	29	22	5	17	5	19	24	11	33	heterozygous	Intronic		N.A.		0.185185
Chr1	17145242	.	A	W	0.000917	16	11	4	9	3	18	22	3	30	heterozygous	Intronic		N.A.		0.266667
Chr1	17195215	.	G	R	0.01602	10	5	3	5	3	9	12	0	22	heterozygous	Intronic		N.A.		0.375
Chr1	17393127	.	C	M	0.017486	11	6	3	5	3	16	16	0	11	heterozygous	Intronic		N.A.		0.333333
Chr1	17432386	.	C	M	0.032626	21	14	4	12	4	20	14	0	11	heterozygous	Intronic		N.A.		0.222222
Chr1	17624941	.	C	T	0	6	0	5	0	4	0	27	13	13	homozygous	Intronic		N.A.		1
Chr1	17672362	.	T	W	0.007798	16	11	4	11	2	14	13	0	33	heterozygous	Intronic		N.A.		0.266667
Chr1	17688160	.	C	Y	0	29	18	9	15	8	23	25	1	23	heterozygous	Intronic		N.A.		0.333333
Chr1	17708611	.	G	K	0.002361	22	11	5	9	4	14	13	0	11	heterozygous	Intronic		N.A.		0.3125
Chr1	17708664	.	A	W	0.025734	31	22	5	19	5	14	13	0	33	heterozygous	Intronic		N.A.		0.185185
Chr1	17865684	.	T	W	0	35	22	7	18	7	21	18	0	33	heterozygous	Intronic		N.A.		0.241379
Chr1	18136731	.	G	R	0.000134	15	6	5	6	3	22	12	0	22	heterozygous	Intronic		N.A.		0.454545
Chr1	18189247	.	G	K	0.091979	28	19	4	17	3	17	11	0	11	heterozygous	Intronic		N.A.		0.173913
Chr1	18200132	.	T	Y	0.053566	30	22	5	20	5	24	12	1	23	heterozygous	Intronic		N.A.		0.185185
Chr1	18227981	.	A	R	0.023053	23	16	4	14	4	22	15	0	22	heterozygous	Intronic		N.A.		0.2
Chr1	18395199	.	C	M	0.079288	27	16	4	14	4	11	11	0	11	heterozygous	Intronic		N.A.		0.2
Chr1	18719574	.	T	A	0	11	0	9	0	9	0	28	11	11	homozygous	Exonic	AT1G50520	NS	CTC -> L (pos: 2) => H	1
Chr1	18812143	.	A	W	0.080503	17	13	3	11	2	10	14	0	33	heterozygous	Intronic		N.A.		0.1875
Chr1	18880183	.	C	M	0.074726	30	20	4	16	4	20	23	0	11	heterozygous	Intronic		N.A.		0.166667
Chr1	18924031	.	A	W	0.072908	24	13	3	12	3	15	15	0	33	heterozygous	Intronic		N.A.		0.1875
Chr1	18947114	.	G	R	0.014268	13	7	3	6	3	28	17	0	22	heterozygous	Intronic		N.A.		0.3
Chr1	18968685	.	T	Y	0.02729	12	8	3	8	3	21	13	0	22	heterozygous	Intronic		N.A.		0.272727
Chr1	19052896	.	T	W	0.077706	45	29	6	21	6	22	11	0	33	heterozygous	Intronic		N.A.		0.171429
Chr1	19192344	.	C	Y	0.025092	21	17	4	16	4	24	27	0	22	heterozygous	Intronic		N.A.		0.190476
Chr1	19287442	.	T	W	0.085842	47	33	6	30	3	22	12	0	33	heterozygous	Intronic		N.A.		0.153846
Chr1	19313363	.	A	R	0.095895	22	15	3	13	3	18	14	0	22	heterozygous	Intronic		N.A.		0.166667
Chr1	19369895	.	T	W	0.091211	22	14	3	12	3	16	12	0	33	heterozygous	Exonic	AT1G52080	NS	AAT -> N (pos: 3) => K, N	0.176471
Chr1	19469899	.	C	M	0.097114	29	20	4	16	4	23	11	0	11	heterozygous	Intronic		N.A.		0.166667
Chr1	19524977	.	A	R	0.097584	30	21	4	19	3	22	11	2	20	heterozygous	Exonic	AT1G52410	SS	GAA -> E (pos: 3)	0.16
Chr1	19574138	.	A	W	0.086646	20	14	3	11	2	12	11	0	33	heterozygous	Intronic		N.A.		0.176471
Chr1	19644051	.	C	Y	0	48	35	12	27	12	22	23	12	30	heterozygous	Intronic		N.A.		0.255319
Chr1	19645123	.	T	W	0.010356	36	28	6	22	3	24	14	0	33	heterozygous	Intronic		N.A.		0.176471
Chr1	19706196	.	T	W	0.033568	16	13	3	13	3	21	23	10	23	heterozygous	Intronic		N.A.		0.1875
Chr1	19706621	.	G	R	0.014667	28	22	5	17	5	24	18	3	21	heterozygous	Intronic		N.A.		0.185185
Chr1	19796015	.	T	Y	0	49	28	8	19	6	24	17	0	22	heterozygous	Intronic		N.A.		0.222222
Chr1	19845071	.	T	Y	0.020571	25	18	4	17	4	20	23	3	21	heterozygous	Exonic	AT1G53210	SS	TTT -> F (pos: 3)	0.181818
Chr1	19877665	.	A	R	0.077204	31	20	4	17	3	20	16	0	22	heterozygous	Intronic		N.A.		0.166667
Chr1	19967450	.	C	Y	0.047421	20	14	3	12	3	20	21	0	22	heterozygous	Exonic	AT1G53500	NS	GAC -> D (pos: 1) => D, N	0.176471
Chr1	20154003	.	T	W	0.08936	21	15	3	14	2	18	17	3	30	heterozygous	Intronic		N.A.		0.166667
Chr1	20179832	.	A	M	0.094757	20	15	3	11	3	22	15	0	11	heterozygous	Intronic		N.A.		0.166667
Chr1	20195183	.	T	W	0.011105	16	10	3	8	2	18	25	1	32	heterozygous	Intronic		N.A.		0.230769
Chr1	20196845	.	C	Y	0	37	28	8	21	8	23	19	10	32	heterozygous	Exonic	AT1G54100	NS	GGT -> G (pos: 2) => G, D	0.222222
Chr1	20259412	.	G	R	0.092293	25	15	3	14	3	15	13	0	22	heterozygous	Intronic		N.A.		0.166667
Chr1	20284369	.	G	S	0.097178	27	22	4	17	4	21	12	0	33	heterozygous	Intronic		N.A.		0.153846
Chr1	20291169	.	T	Y	0	14	7	7	6	6	20	18	0	22	heterozygous	Exonic	AT1G54360	NS	TTC -> F (pos: 1) => L, F	0.5
Chr1	20372429	.	C	Y	0	33	23	8	20	7	22	20	2	20	heterozygous	Exonic	AT1G54560	NS	GAG -> E (pos: 1) => E, K	0.258065
Chr1	20480041	.	G	K	0.003736	21	14	5	12	4	17	11	0	11	heterozygous	Intronic		N.A.		0.263158
Chr1	20686422	.	T	C	0	14	0	11	0	10	0	23	22	22	homozygous	Intronic		N.A.		1
Chr1	20691937	.	A	W	0	26	16	6	16	6	15	12	2	31	heterozygous	Exonic	AT1G55420	NS	TGT -> C (pos: 3) => C, *	0.272727
Chr1	20793341	.	A	R	0.083965	21	14	3	13	3	27	17	0	22	heterozygous	Intronic		N.A.		0.176471
Chr1	20921262	.	G	R	0	41	30	9	24	8	20	27	1	23	heterozygous	Exonic	AT1G55930	NS	GTC -> V (pos: 1) => I, V	0.230769
Chr1	21241313	.	A	R	0.004009	9	5	3	4	3	13	27	0	22	heterozygous	Intronic		N.A.		0.375
Chr1	21244019	.	T	W	0.086539	32	20	4	18	4	20	11	0	33	heterozygous	Intronic		N.A.		0.166667
Chr1	21364620	.	A	R	0.0411	22	16	4	13	4	20	11	2	20	heterozygous	Intronic		N.A.		0.2
Chr1	21533577	.	C	Y	0.073125	20	12	3	11	3	23	11	0	22	heterozygous	Intronic		N.A.		0.2
Chr1	21608164	.	G	R	0	50	30	17	25	13	23	22	11	33	heterozygous	Intronic		N.A.		0.361702
Chr1	21608317	.	A	R	0	47	24	21	20	19	22	21	11	33	heterozygous	Intronic		N.A.		0.466667
Chr1	21608372	.	C	Y	0	60	28	25	27	20	23	26	11	33	heterozygous	Intronic		N.A.		0.471698
Chr1	21608424	.	T	W	0	38	22	11	19	10	26	20	1	32	heterozygous	Intronic		N.A.		0.333333
Chr1	21609060	.	A	R	0.042144	15	11	3	10	3	25	21	10	32	heterozygous	Intronic		N.A.		0.214286
Chr1	21610343	.	A	R	0	27	9	15	7	9	17	20	13	31	heterozygous	Intronic		N.A.		0.625
Chr1	21610550	.	A	M	0	59	36	16	31	15	22	22	20	31	heterozygous	Intronic		N.A.		0.307692
Chr1	21610640	.	T	W	0	37	20	13	18	10	17	18	1	32	heterozygous	Intronic		N.A.		0.393939
Chr1	21610944	.	T	Y	0	54	39	10	30	9	26	22	13	31	heterozygous	Exonic	AT1G58265	SS	GGT -> G (pos: 3)	0.204082
Chr1	21638964	.	T	W	0.090897	19	15	3	13	3	25	14	0	33	heterozygous	Intronic		N.A.		0.166667
Chr1	21744276	.	C	T	0	10	0	8	0	8	0	17	2	2	homozygous	Intronic		N.A.		1
Chr1	21765160	.	G	A	0	10	0	10	0	9	0	27	22	22	homozygous	Intronic		N.A.		1
Chr1	21911794	.	A	W	0.089497	28	21	4	19	4	17	13	0	33	heterozygous	Intronic		N.A.		0.16
Chr1	21951499	.	G	R	0.002128	26	15	5	13	5	16	12	0	22	heterozygous	Intronic		N.A.		0.25
Chr1	22070806	.	C	M	0.048505	14	11	3	10	2	18	14	1	10	heterozygous	Intronic		N.A.		0.214286
Chr1	22170154	.	G	T	0	10	1	8	1	8	4	17	11	11	homozygous	Exonic	AT1G60110	SS	GGG -> G (pos: 3)	0.888889
Chr1	22183949	.	T	W	0	27	14	8	13	7	20	15	0	33	heterozygous	Intronic		N.A.		0.363636
Chr1	22279092	.	G	R	0	57	42	9	33	7	22	20	1	23	heterozygous	Intronic		N.A.		0.176471
Chr1	22279680	.	A	R	0	33	17	6	13	6	18	20	0	22	heterozygous	Intronic		N.A.		0.26087
Chr1	22320256	.	A	C	0	24	1	22	1	16	5	23	11	11	homozygous	Intronic		N.A.		0.956522
Chr1	22532733	.	A	W	0	29	17	7	15	5	20	15	0	33	heterozygous	Intronic		N.A.		0.291667
Chr1	22615844	.	G	T	0	12	0	9	0	9	0	17	2	2	homozygous	Exonic	AT1G61310	NS	CAG -> Q (pos: 1) => K	1
Chr1	22696477	.	C	Y	0.008077	20	15	4	14	4	26	28	3	21	heterozygous	Intronic		N.A.		0.210526
Chr1	22894758	.	A	W	0.076507	24	13	3	12	2	17	11	0	33	heterozygous	Intronic		N.A.		0.1875
Chr1	23005761	.	A	W	0.062318	19	12	3	12	2	13	12	0	33	heterozygous	Intronic		N.A.		0.2
Chr1	23014500	.	G	R	0	33	24	8	21	8	27	29	0	22	heterozygous	Intronic		N.A.		0.25
Chr1	23227689	.	G	R	0.00641	36	28	6	22	5	23	16	0	22	heterozygous	Exonic	AT1G62720	NS	AGA -> R (pos: 2) => K, R	0.176471
Chr1	23240294	.	T	C	0	15	0	12	0	12	0	14	21	21	homozygous	Intronic		N.A.		1
Chr1	23327780	.	T	W	0.044776	16	11	3	10	3	16	16	3	30	heterozygous	Intronic		N.A.		0.214286
Chr1	23392616	.	A	W	0.093362	30	22	4	20	4	21	13	0	33	heterozygous	Intronic		N.A.		0.153846
Chr1	23434638	.	A	W	0.00083	19	11	5	11	3	17	14	0	33	heterozygous	Intronic		N.A.		0.3125
Chr1	23438896	.	C	Y	0.006157	12	6	3	6	3	25	25	0	22	heterozygous	Intronic		N.A.		0.333333
Chr1	23478006	.	T	Y	0.097929	31	21	4	19	3	20	12	11	33	heterozygous	Intronic		N.A.		0.16
Chr1	23604422	.	G	R	0	50	39	8	33	7	23	23	0	22	heterozygous	Intronic		N.A.		0.170213
Chr1	23640746	.	C	M	0.0626	16	10	3	9	3	21	12	0	11	heterozygous	Intronic		N.A.		0.230769
Chr1	23689970	.	T	K	0.09678	20	16	3	10	3	21	16	1	10	heterozygous	Intronic		N.A.		0.157895
Chr1	23693251	.	A	R	0.061608	30	24	5	20	4	21	11	0	22	heterozygous	Intronic		N.A.		0.172414
Chr1	23776560	.	T	K	0.000781	13	6	4	6	4	12	16	21	30	heterozygous	Intronic		N.A.		0.4
Chr1	23777731	.	A	R	0.068795	18	15	3	13	3	25	18	0	22	heterozygous	Intronic		N.A.		0.166667
Chr1	23805530	.	C	Y	0.021816	11	7	3	7	2	20	12	10	32	heterozygous	Exonic	AT1G64140	SS	CAG -> Q (pos: 3)	0.3
Chr1	23896372	.	G	T	0	9	0	9	0	5	0	22	1	1	homozygous	Intronic		N.A.		1
Chr1	23915370	.	G	S	0.078025	29	19	4	14	4	19	14	11	22	heterozygous	Intronic		N.A.		0.173913
Chr1	24098751	.	G	S	0	41	26	7	23	6	14	18	10	23	heterozygous	Exonic	AT1G64860	NS	AAG -> K (pos: 3) => N, K	0.212121
Chr1	24159290	.	T	W	0.010749	36	26	6	21	5	24	11	3	30	heterozygous	Intronic		N.A.		0.1875
Chr1	24190844	.	A	C	0	13	0	13	0	11	0	24	33	33	homozygous	Intronic		N.A.		1
Chr1	24350558	.	A	W	0.056803	19	15	3	14	3	24	29	0	33	heterozygous	Intronic		N.A.		0.166667
Chr1	24392334	.	C	Y	0.06263	20	16	4	15	3	22	12	0	22	heterozygous	Exonic	AT1G65610	NS	GAG -> E (pos: 1) => E, K	0.2
Chr1	24553559	.	T	A	0	16	0	14	0	14	0	26	31	31	homozygous	Intronic		N.A.		1
Chr1	24563857	.	A	R	0.048496	39	31	6	21	4	20	12	0	22	heterozygous	Intronic		N.A.		0.162162
Chr1	24641723	.	G	K	0.092936	29	20	4	18	2	16	11	0	11	heterozygous	Intronic		N.A.		0.166667
Chr1	24757008	.	G	R	0.00024	32	24	7	21	7	25	28	11	33	heterozygous	Intronic		N.A.		0.225806
Chr1	24785477	.	G	R	0.080002	19	14	3	13	3	22	17	0	22	heterozygous	Intronic		N.A.		0.176471
Chr1	24876029	.	A	W	0.035934	13	9	3	7	3	22	11	0	33	heterozygous	Intronic		N.A.		0.25
Chr1	24885120	.	T	Y	0.007734	29	24	5	23	5	23	22	0	22	heterozygous	Exonic	AT1G66730	NS	TCA -> S (pos: 1) => P, S	0.172414
Chr1	24885142	.	G	S	0	39	22	13	19	10	26	24	11	22	heterozygous	Exonic	AT1G66730	NS	TGT -> C (pos: 2) => S, C	0.371429
Chr1	24885176	.	T	W	0	45	29	14	25	12	26	24	0	33	heterozygous	Exonic	AT1G66730	NS	AAT -> N (pos: 3) => K, N	0.325581
Chr1	24885218	.	A	M	0.033413	17	13	3	12	3	18	24	2	13	heterozygous	Exonic	AT1G66730	SS	TCA -> S (pos: 3)	0.1875
Chr1	24885254	.	C	Y	0	34	23	9	16	8	22	21	3	21	heterozygous	Exonic	AT1G66730	SS	TCC -> S (pos: 3)	0.28125
Chr1	24885373	.	C	M	0.027917	44	34	6	25	4	26	28	2	13	heterozygous	Exonic	AT1G66730	NS	CCT -> P (pos: 2) => P, H	0.15
Chr1	24885581	.	C	S	0	56	37	17	29	15	22	28	10	23	heterozygous	Exonic	AT1G66730	SS	CTC -> L (pos: 3)	0.314815
Chr1	24885614	.	T	Y	0	53	42	11	31	9	23	27	2	20	heterozygous	Exonic	AT1G66730	SS	TTT -> F (pos: 3)	0.207547
Chr1	25005416	.	T	W	0.096647	36	21	4	18	4	15	13	0	33	heterozygous	Intronic		N.A.		0.16
Chr1	25037566	.	G	R	0	36	26	8	18	7	21	20	2	20	heterozygous	Intronic		N.A.		0.235294
Chr1	25047761	.	A	W	0	31	14	9	11	9	15	12	0	33	heterozygous	Intronic		N.A.		0.391304
Chr1	25193404	.	T	W	0.085566	23	19	4	16	4	20	12	0	33	heterozygous	Intronic		N.A.		0.173913
Chr1	25287253	.	G	R	0	38	25	8	17	8	21	15	0	22	heterozygous	Intronic		N.A.		0.242424
Chr1	25362327	.	G	R	0	27	20	6	16	6	24	23	2	20	heterozygous	Exonic	AT1G67650	SS	CTC -> L (pos: 3)	0.230769
Chr1	25461420	.	A	W	0.007654	33	20	5	18	4	19	13	0	33	heterozygous	Intronic		N.A.		0.2
Chr1	25833625	.	T	Y	0.089981	22	15	3	13	3	20	15	0	22	heterozygous	Intronic		N.A.		0.166667
Chr1	26019105	.	G	R	0.004335	31	21	5	19	5	20	22	0	22	heterozygous	Intronic		N.A.		0.192308
Chr1	26094972	.	A	M	0.024906	39	29	6	22	4	21	12	0	11	heterozygous	Exonic	AT1G69420	NS	AAA -> K (pos: 2) => T, K	0.171429
Chr1	26194792	.	T	K	0	46	32	9	28	7	23	13	1	10	heterozygous	Intronic		N.A.		0.219512
Chr1	26208279	.	T	W	0	26	16	6	15	5	17	11	0	33	heterozygous	Intronic		N.A.		0.272727
Chr1	26256072	.	T	W	0.002706	23	15	5	15	4	20	16	0	33	heterozygous	Intronic		N.A.		0.25
Chr1	26385902	.	G	K	0.055744	28	16	4	12	4	23	14	0	11	heterozygous	Intronic		N.A.		0.2
Chr1	26422896	.	T	W	0.07838	22	14	3	13	2	21	14	0	33	heterozygous	Intronic		N.A.		0.176471
Chr1	26445769	.	A	W	0	26	15	5	13	4	17	17	0	33	heterozygous	Intronic		N.A.		0.25
Chr1	26604260	.	G	R	0.090651	26	14	3	10	3	21	13	0	22	heterozygous	Intronic		N.A.		0.176471
Chr1	26619738	.	G	R	0	32	24	7	17	7	22	24	2	20	heterozygous	Exonic	AT1G70590	NS	TGG -> W (pos: 3) => *, W	0.225806
Chr1	26621549	.	C	T	0	5	0	5	0	5	0	23	12	12	homozygous	Exonic	AT1G70600	SS	GGG -> G (pos: 3)	1
Chr1	26650937	.	G	S	0	44	34	9	27	9	24	21	11	22	heterozygous	Intronic		N.A.		0.209302
Chr1	27035042	.	T	K	0.092958	21	15	3	14	3	27	13	0	11	heterozygous	Intronic		N.A.		0.166667
Chr1	27066358	.	G	K	0.010476	9	6	3	6	3	18	20	0	11	heterozygous	Intronic		N.A.		0.333333
Chr1	27074871	.	G	R	0	48	33	13	26	10	23	25	12	30	heterozygous	Intronic		N.A.		0.282609
Chr1	27078656	.	C	Y	0.092262	26	21	4	17	3	24	12	0	22	heterozygous	Intronic		N.A.		0.16
Chr1	27114323	.	C	M	0.003902	25	16	5	14	4	17	18	0	11	heterozygous	Intronic		N.A.		0.238095
Chr1	27123302	.	T	W	0.044279	28	16	4	14	3	11	11	0	33	heterozygous	Intronic		N.A.		0.2
Chr1	27162199	.	G	R	0.020868	22	11	4	8	4	13	11	3	21	heterozygous	Intronic		N.A.		0.266667
Chr1	27390978	.	T	Y	0.092922	24	14	3	13	3	21	13	10	32	heterozygous	Intronic		N.A.		0.176471
Chr1	27498795	.	C	Y	0.001115	10	5	4	5	4	19	19	0	22	heterozygous	Intronic		N.A.		0.444444
Chr1	27531043	.	T	Y	0.097652	22	16	3	15	3	24	13	0	22	heterozygous	Intronic		N.A.		0.157895
Chr1	27569831	.	T	W	0.012278	12	6	3	6	3	19	16	0	33	heterozygous	Intronic		N.A.		0.333333
Chr1	27619215	.	T	W	0.004261	36	23	6	20	4	18	11	0	33	heterozygous	Intronic		N.A.		0.206897
Chr1	27866206	.	A	W	0.097073	35	22	4	17	4	19	11	0	33	heterozygous	Intronic		N.A.		0.153846
Chr1	27928049	.	G	R	0	32	21	10	19	8	21	25	3	21	heterozygous	Intronic		N.A.		0.322581
Chr1	27989811	.	T	K	0.021365	28	21	5	18	4	24	14	0	11	heterozygous	Intronic		N.A.		0.192308
Chr1	28029173	.	A	W	0.080264	30	16	4	13	3	15	14	0	33	heterozygous	Intronic		N.A.		0.2
Chr1	28038089	.	T	W	0.003585	29	19	5	17	5	19	14	0	33	heterozygous	Intronic		N.A.		0.208333
Chr1	28161417	.	A	R	0.093755	24	14	3	14	3	21	12	11	33	heterozygous	Intronic		N.A.		0.176471
Chr1	28259588	.	G	R	0	22	12	5	10	3	17	13	0	22	heterozygous	Intronic		N.A.		0.294118
Chr1	28327894	.	C	Y	0.055915	19	10	3	10	3	12	12	0	22	heterozygous	Intronic		N.A.		0.230769
Chr1	28341561	.	T	W	0.042958	29	19	4	16	4	21	14	0	33	heterozygous	Intronic		N.A.		0.173913
Chr1	28369259	.	C	A	0	8	0	8	0	7	0	26	1	1	homozygous	Intronic		N.A.		1
Chr1	28391667	.	G	R	0.095907	35	27	5	23	4	19	18	1	23	heterozygous	Intronic		N.A.		0.15625
Chr1	28440992	.	T	W	0.035317	25	17	4	16	4	19	17	0	33	heterozygous	Intronic		N.A.		0.190476
Chr1	28504480	.	G	A	0	6	0	5	0	5	0	24	22	22	homozygous	Intronic		N.A.		1
Chr1	28553476	.	A	R	0.014666	32	22	5	20	3	22	14	0	22	heterozygous	Intronic		N.A.		0.185185
Chr1	28598566	.	C	Y	0.053684	16	11	3	10	3	26	18	0	22	heterozygous	Intronic		N.A.		0.214286
Chr1	28672767	.	T	K	0.086091	28	19	4	17	4	14	13	0	11	heterozygous	Intronic		N.A.		0.173913
Chr1	28740196	.	G	R	0.092078	21	14	3	12	3	9	14	0	22	heterozygous	Intronic		N.A.		0.176471
Chr1	28749929	.	G	R	0.000905	22	16	5	14	4	18	20	3	21	heterozygous	Intronic		N.A.		0.238095
Chr1	28750946	.	C	M	0.042065	16	11	3	10	2	21	17	0	11	heterozygous	Intronic		N.A.		0.214286
Chr1	28759554	.	A	R	0.001409	27	17	6	15	4	21	11	0	22	heterozygous	Intronic		N.A.		0.26087
Chr1	28815123	.	G	A	0	9	0	9	0	9	0	22	22	22	homozygous	Intronic		N.A.		1
Chr1	29141695	.	A	R	0.097649	22	17	3	16	3	18	18	2	20	heterozygous	Intronic		N.A.		0.15
Chr1	29151526	.	G	R	0.006256	24	17	4	15	4	19	24	0	22	heterozygous	Exonic	AT1G77590	NS	TCT -> S (pos: 2) => F, S	0.190476
Chr1	29300962	.	G	R	0.005136	36	27	6	20	6	22	24	3	21	heterozygous	Intronic		N.A.		0.181818
Chr1	29301060	.	T	K	0	30	20	8	17	7	28	22	0	11	heterozygous	Intronic		N.A.		0.285714
Chr1	29301448	.	C	Y	0	51	30	11	26	10	18	29	1	23	heterozygous	Intronic		N.A.		0.268293
Chr1	29331367	.	A	R	0.085492	38	26	5	23	5	15	11	2	20	heterozygous	Out of Phase	AT1G78000	N.A.		0.16129
Chr1	29336479	.	A	W	0.003614	16	11	4	11	4	18	14	0	33	heterozygous	Intronic		N.A.		0.266667
Chr1	29360420	.	A	R	0.018659	24	15	4	14	3	23	12	0	22	heterozygous	Intronic		N.A.		0.210526
Chr1	29469816	.	A	C	0	11	0	8	0	8	0	21	1	1	homozygous	Intronic		N.A.		1
Chr1	29489999	.	T	W	0.086608	39	27	5	21	4	23	11	0	33	heterozygous	Intronic		N.A.		0.15625
Chr1	29544634	.	T	Y	0.033471	29	16	4	15	2	18	13	0	22	heterozygous	Intronic		N.A.		0.2
Chr1	29631782	.	G	R	0.031965	31	26	5	24	4	22	22	2	20	heterozygous	Intronic		N.A.		0.16129
Chr1	29783789	.	A	R	0	26	13	6	12	6	20	12	3	21	heterozygous	Intronic		N.A.		0.315789
Chr1	29790958	.	G	R	0	33	26	7	22	6	23	25	12	30	heterozygous	Exonic	AT1G79190	NS	GGT -> G (pos: 1) => S, G	0.212121
Chr1	29834501	.	T	K	0.094608	18	14	3	11	3	21	11	1	10	heterozygous	Intronic		N.A.		0.176471
Chr1	30045265	.	C	Y	0.059628	25	18	4	15	4	22	11	0	22	heterozygous	Intronic		N.A.		0.181818
Chr1	30064521	.	C	Y	0	26	17	6	15	5	24	26	1	23	heterozygous	Exonic	AT1G79930	SS	GCG -> A (pos: 3)	0.26087
Chr1	30348890	.	G	K	0.031953	13	9	3	9	3	22	16	0	11	heterozygous	Intronic		N.A.		0.25
Chr2	2585	.	T	C	0	392	15	352	13	34	17	24	13	13	homozygous	Intronic		N.A.		0.959128
Chr2	2624	.	C	G	0	464	15	428	13	39	23	25	10	10	homozygous	Intronic		N.A.		0.96614
Chr2	3214	.	G	K	0	26	7	12	7	11	21	26	21	30	heterozygous	Intronic		N.A.		0.631579
Chr2	5686	.	A	G	0	136	7	102	7	33	24	23	30	30	homozygous	Intronic		N.A.		0.93578
Chr2	9773	.	A	G	0	1128	23	1051	23	74	16	26	22	22	homozygous	Intronic		N.A.		0.978585
Chr2	10152	.	T	C	0	269	21	226	20	49	22	25	3	3	homozygous	Intronic		N.A.		0.91498
Chr2	12746	.	C	Y	0.096629	4	1	3	1	3	18	30	0	22	heterozygous	Intronic		N.A.		0.75
Chr2	173237	.	A	M	0.090382	20	13	3	11	2	18	10	2	13	heterozygous	Exonic	AT2G01390	SS	ACA -> T (pos: 3)	0.1875
Chr2	184849	.	T	W	0	20	10	7	9	6	11	10	0	33	heterozygous	Intronic		N.A.		0.411765
Chr2	243403	.	T	W	0.088579	16	12	3	10	3	18	10	0	33	heterozygous	Intronic		N.A.		0.2
Chr2	252098	.	A	R	0.082312	24	15	3	13	3	22	16	0	22	heterozygous	Intronic		N.A.		0.166667
Chr2	392774	.	G	R	0	24	14	7	13	6	21	27	3	21	heterozygous	Intronic		N.A.		0.333333
Chr2	451073	.	C	Y	0.012789	25	15	4	13	3	20	18	11	33	heterozygous	Intronic		N.A.		0.210526
Chr2	647651	.	C	M	0.009926	18	8	4	6	4	16	10	0	11	heterozygous	Intronic		N.A.		0.333333
Chr2	708230	.	T	A	0	6	0	6	0	6	0	25	23	23	homozygous	Intronic		N.A.		1
Chr2	791049	.	G	K	0	18	8	7	7	5	11	13	0	11	heterozygous	Intronic		N.A.		0.466667
Chr2	812095	.	C	Y	0.060854	17	11	3	8	3	12	13	0	22	heterozygous	Intronic		N.A.		0.214286
Chr2	826336	.	G	K	0.029766	15	9	3	7	3	11	13	0	11	heterozygous	Intronic		N.A.		0.25
Chr2	858653	.	T	Y	0.093651	32	22	4	20	4	16	16	0	22	heterozygous	Intronic		N.A.		0.153846
Chr2	894534	.	T	W	0.090879	25	20	4	15	3	25	13	0	33	heterozygous	Intronic		N.A.		0.166667
Chr2	1086727	.	A	R	0.001653	12	5	4	5	4	16	15	0	22	heterozygous	Intronic		N.A.		0.444444
Chr2	1318874	.	A	W	0.095592	24	15	3	12	3	14	11	3	30	heterozygous	Intronic		N.A.		0.166667
Chr2	1319675	.	A	M	0.08338	24	20	4	14	3	19	12	1	10	heterozygous	Intronic		N.A.		0.166667
Chr2	1322436	.	T	W	0.073237	5	2	3	2	3	6	13	0	33	heterozygous	Intronic		N.A.		0.6
Chr2	1333016	.	A	W	0.061352	17	13	3	11	3	18	19	0	33	heterozygous	Intronic		N.A.		0.1875
Chr2	1336578	.	T	Y	0.087997	28	21	4	15	4	25	13	1	23	heterozygous	Intronic		N.A.		0.16
Chr2	1399556	.	G	R	0.001952	22	13	5	11	4	18	14	0	22	heterozygous	Intronic		N.A.		0.277778
Chr2	1403974	.	G	R	0.003898	36	27	6	25	6	23	23	3	21	heterozygous	Intronic		N.A.		0.181818
Chr2	1615584	.	T	W	0	32	20	6	15	5	22	13	0	33	heterozygous	Intronic		N.A.		0.230769
Chr2	1849579	.	C	Y	0.002289	9	3	6	3	6	31	26	2	20	heterozygous	Intronic		N.A.		0.666667
Chr2	1938027	.	C	Y	0	29	17	8	16	7	21	10	0	22	heterozygous	Intronic		N.A.		0.32
Chr2	1945775	.	C	M	0.095514	20	14	3	14	2	12	16	0	11	heterozygous	Intronic		N.A.		0.176471
Chr2	1964281	.	T	W	0.062129	28	19	4	13	3	19	11	0	33	heterozygous	Intronic		N.A.		0.173913
Chr2	1989152	.	T	W	0.00617	8	3	3	3	3	16	10	0	33	heterozygous	Intronic		N.A.		0.5
Chr2	2029407	.	A	W	0.093979	21	15	3	14	2	22	13	0	33	heterozygous	Intronic		N.A.		0.166667
Chr2	2054310	.	A	R	0.019016	23	17	4	16	4	18	18	0	22	heterozygous	Intronic		N.A.		0.190476
Chr2	2091952	.	G	R	0	57	46	10	34	10	24	21	0	22	heterozygous	Intronic		N.A.		0.178571
Chr2	2222019	.	A	R	0	24	16	7	15	4	20	22	2	20	heterozygous	Intronic		N.A.		0.304348
Chr2	2277877	.	T	G	0	6	0	6	0	6	0	15	0	0	homozygous	Intronic		N.A.		1
Chr2	2366200	.	C	Y	0.03911	25	18	4	16	3	25	23	2	20	heterozygous	Intronic		N.A.		0.181818
Chr2	2371508	.	T	W	0.030059	24	16	4	15	3	20	13	0	33	heterozygous	Intronic		N.A.		0.2
Chr2	2382690	.	A	W	0.001834	13	7	4	6	4	12	12	0	33	heterozygous	Intronic		N.A.		0.363636
Chr2	2435192	.	A	G	1.5e-05	5	0	4	0	3	0	19	22	22	homozygous	Exonic	AT2G06210	NS	TTT -> F (pos: 1) => L	1
Chr2	2438434	.	A	R	0.01084	20	10	4	10	4	10	13	0	22	heterozygous	Intronic		N.A.		0.285714
Chr2	2461855	.	A	R	0.052324	24	17	4	16	3	24	11	0	22	heterozygous	Intronic		N.A.		0.190476
Chr2	2476427	.	T	W	0.005823	30	23	6	18	5	19	10	0	33	heterozygous	Intronic		N.A.		0.206897
Chr2	2478207	.	A	R	0.001862	14	8	4	7	4	19	14	2	20	heterozygous	Intronic		N.A.		0.333333
Chr2	2482312	.	G	R	0.004304	31	23	5	19	5	27	25	1	23	heterozygous	Intronic		N.A.		0.178571
Chr2	2520098	.	C	M	0.09084	29	20	4	15	3	17	17	0	11	heterozygous	Intronic		N.A.		0.166667
Chr2	2530051	.	A	C	0	27	0	23	0	22	0	25	10	10	homozygous	Intronic		N.A.		1
Chr2	2599960	.	T	G	0	15	0	12	0	12	0	24	1	1	homozygous	Exonic	AT2G06541	NS	ACT -> T (pos: 1) => P	1
Chr2	2611964	.	A	R	0.093291	31	18	4	15	4	15	12	1	23	heterozygous	Intronic		N.A.		0.181818
Chr2	2644618	.	A	T	0	9	0	8	0	7	0	23	13	13	homozygous	Intronic		N.A.		1
Chr2	2661734	.	G	K	0	25	17	7	15	6	24	29	22	33	heterozygous	Intronic		N.A.		0.291667
Chr2	2695277	.	T	C	0	26	0	20	0	17	0	25	13	13	homozygous	Intronic		N.A.		1
Chr2	2806509	.	A	G	0	12	0	12	0	11	0	23	10	10	homozygous	Intronic		N.A.		1
Chr2	2828465	.	C	T	0	7	0	6	0	6	0	25	13	13	homozygous	Intronic		N.A.		1
Chr2	2921379	.	C	Y	0.082744	34	22	4	18	4	16	19	0	22	heterozygous	Intronic		N.A.		0.153846
Chr2	2938651	.	C	Y	0.006557	25	19	4	14	4	25	28	12	30	heterozygous	Intronic		N.A.		0.173913
Chr2	3043858	.	G	R	0	44	31	10	24	10	26	23	0	22	heterozygous	Intronic		N.A.		0.243902
Chr2	3084233	.	C	Y	0	29	18	5	16	5	28	28	11	33	heterozygous	Intronic		N.A.		0.217391
Chr2	3084653	.	C	Y	0.058912	29	22	4	17	3	22	26	0	22	heterozygous	Intronic		N.A.		0.153846
Chr2	3085159	.	A	R	0.02959	38	27	5	21	5	18	28	1	23	heterozygous	Intronic		N.A.		0.15625
Chr2	3085730	.	T	Y	0.056982	21	13	3	12	3	19	17	0	22	heterozygous	Intronic		N.A.		0.1875
Chr2	3085802	.	T	Y	0	30	22	7	17	7	25	25	12	30	heterozygous	Intronic		N.A.		0.241379
Chr2	3085908	.	C	M	0	34	18	13	15	11	22	25	2	13	heterozygous	Intronic		N.A.		0.419355
Chr2	3086120	.	A	R	0	62	39	22	27	16	24	21	0	22	heterozygous	Intronic		N.A.		0.360656
Chr2	3086185	.	A	R	0	44	31	8	24	8	24	26	3	21	heterozygous	Intronic		N.A.		0.205128
Chr2	3086236	.	T	Y	0	60	37	18	30	15	25	26	13	31	heterozygous	Intronic		N.A.		0.327273
Chr2	3086259	.	C	Y	0	57	30	24	27	19	25	24	1	23	heterozygous	Intronic		N.A.		0.444444
Chr2	3086298	.	A	R	0	41	26	11	23	9	20	26	10	32	heterozygous	Intronic		N.A.		0.297297
Chr2	3086303	.	G	K	0	41	29	12	26	10	22	25	3	12	heterozygous	Intronic		N.A.		0.292683
Chr2	3086435	.	C	Y	0	29	21	8	18	7	23	23	2	20	heterozygous	Intronic		N.A.		0.275862
Chr2	3086446	.	G	S	0	41	24	14	21	13	27	28	10	23	heterozygous	Intronic		N.A.		0.368421
Chr2	3086561	.	C	S	0	41	20	13	17	11	22	25	12	21	heterozygous	Intronic		N.A.		0.393939
Chr2	3086628	.	A	W	0	35	17	16	16	12	18	22	13	20	heterozygous	Intronic		N.A.		0.484848
Chr2	3086721	.	T	Y	0	42	21	12	16	9	14	23	0	22	heterozygous	Intronic		N.A.		0.363636
Chr2	3086769	.	C	Y	0.001521	49	38	8	32	8	21	20	11	33	heterozygous	Intronic		N.A.		0.173913
Chr2	3086938	.	A	R	0	49	34	12	27	10	18	26	3	21	heterozygous	Intronic		N.A.		0.26087
Chr2	3087077	.	T	Y	0	44	26	10	23	9	19	25	3	21	heterozygous	Intronic		N.A.		0.277778
Chr2	3087185	.	A	R	0	65	42	21	33	17	22	27	1	23	heterozygous	Intronic		N.A.		0.333333
Chr2	3087427	.	C	Y	0	46	28	13	25	13	18	16	0	22	heterozygous	Intronic		N.A.		0.317073
Chr2	3087457	.	C	Y	0	70	43	22	34	19	23	23	10	32	heterozygous	Intronic		N.A.		0.338462
Chr2	3087739	.	G	R	0	57	42	13	34	13	23	27	1	23	heterozygous	Intronic		N.A.		0.236364
Chr2	3087765	.	T	K	0	50	34	15	27	14	22	24	1	10	heterozygous	Intronic		N.A.		0.306122
Chr2	3087867	.	G	R	0	39	20	14	19	12	24	24	12	30	heterozygous	Intronic		N.A.		0.411765
Chr2	3087907	.	G	R	0.000253	25	18	6	15	6	17	16	2	20	heterozygous	Intronic		N.A.		0.25
Chr2	3087978	.	G	R	0	45	24	20	22	17	23	27	12	30	heterozygous	Intronic		N.A.		0.454545
Chr2	3088020	.	C	Y	0	34	24	8	20	8	25	24	1	23	heterozygous	Intronic		N.A.		0.25
Chr2	3088089	.	G	K	0	61	29	29	22	24	25	25	22	33	heterozygous	Intronic		N.A.		0.5
Chr2	3088151	.	G	R	0	34	24	9	22	8	24	26	12	30	heterozygous	Intronic		N.A.		0.272727
Chr2	3088158	.	T	Y	0	39	28	10	25	9	25	25	3	21	heterozygous	Intronic		N.A.		0.263158
Chr2	3088183	.	C	S	0	56	37	11	29	10	24	23	12	21	heterozygous	Intronic		N.A.		0.229167
Chr2	3088287	.	G	R	0.054353	25	19	4	15	4	23	18	1	23	heterozygous	Intronic		N.A.		0.173913
Chr2	3088663	.	T	K	0	49	20	26	18	21	20	23	20	31	heterozygous	Intronic		N.A.		0.565217
Chr2	3088741	.	C	Y	0	29	11	14	10	12	22	23	10	32	heterozygous	Intronic		N.A.		0.56
Chr2	3088751	.	T	Y	0	29	17	10	14	9	23	28	10	32	heterozygous	Intronic		N.A.		0.37037
Chr2	3088853	.	G	R	0	53	30	22	21	16	24	22	12	30	heterozygous	Intronic		N.A.		0.423077
Chr2	3088897	.	T	W	0	75	37	29	29	23	23	19	1	32	heterozygous	Intronic		N.A.		0.439394
Chr2	3088992	.	G	R	0	54	34	18	29	16	28	24	10	32	heterozygous	Intronic		N.A.		0.346154
Chr2	3098247	.	G	K	0.073686	17	13	3	11	3	25	29	1	10	heterozygous	Intronic		N.A.		0.1875
Chr2	3099614	.	T	Y	0.006659	27	22	5	19	5	24	27	1	23	heterozygous	Intronic		N.A.		0.185185
Chr2	3104235	.	G	K	0	55	33	16	26	11	24	28	2	13	heterozygous	Intronic		N.A.		0.326531
Chr2	3104764	.	T	Y	0.093812	21	15	3	13	3	23	20	10	32	heterozygous	Intronic		N.A.		0.166667
Chr2	3104791	.	G	R	0.01165	34	28	5	22	5	23	31	1	23	heterozygous	Intronic		N.A.		0.151515
Chr2	3104807	.	T	W	0	33	14	14	14	11	26	23	10	23	heterozygous	Intronic		N.A.		0.5
Chr2	3114481	.	T	Y	0.0367	14	8	3	8	3	11	13	0	22	heterozygous	Intronic		N.A.		0.272727
Chr2	3151917	.	T	Y	0.097031	21	16	3	15	3	25	11	0	22	heterozygous	Intronic		N.A.		0.157895
Chr2	3314501	.	G	A	0	73	9	61	9	43	18	22	2	2	homozygous	Intronic		N.A.		0.871429
Chr2	3335431	.	T	Y	0	19	9	9	8	9	24	28	0	22	heterozygous	Intronic		N.A.		0.5
Chr2	3335669	.	C	S	0	19	9	8	9	8	16	18	3	30	heterozygous	Intronic		N.A.		0.470588
Chr2	3337485	.	T	Y	0	38	10	27	8	20	25	23	13	31	heterozygous	Intronic		N.A.		0.72973
Chr2	3338190	.	C	Y	0	26	16	8	14	7	22	19	3	21	heterozygous	Intronic		N.A.		0.333333
Chr2	3377361	.	G	A	1	47	14	32	13	21	21	26	33	33	homozygous	Intronic		N.A.		0.695652
Chr2	3400045	.	G	S	0.001584	31	6	22	6	13	26	26	2	31	heterozygous	Intronic		N.A.		0.785714
Chr2	3438343	.	A	C	0	160	18	137	13	46	21	26	11	11	homozygous	Intronic		N.A.		0.883871
Chr2	3454081	.	T	Y	0	43	21	21	14	14	28	27	11	33	heterozygous	Intronic		N.A.		0.5
Chr2	3489260	.	T	Y	0	41	18	20	15	16	23	25	1	23	heterozygous	Intronic		N.A.		0.526316
Chr2	3549571	.	T	Y	0.000398	23	16	5	10	5	22	27	1	23	heterozygous	Intronic		N.A.		0.238095
Chr2	3586687	.	T	W	0	39	25	11	18	10	24	29	11	22	heterozygous	Intronic		N.A.		0.305556
Chr2	3600667	.	C	M	0.020576	21	17	4	13	4	22	20	0	11	heterozygous	Intronic		N.A.		0.190476
Chr2	3600697	.	A	R	0	12	6	5	6	5	28	23	2	20	heterozygous	Intronic		N.A.		0.454545
Chr2	3600715	.	A	M	0	14	6	5	5	5	18	27	1	10	heterozygous	Intronic		N.A.		0.454545
Chr2	3606015	.	C	Y	0	52	34	9	22	8	22	19	13	31	heterozygous	Intronic		N.A.		0.209302
Chr2	3606114	.	A	M	0	61	43	9	27	7	21	28	30	21	heterozygous	Intronic		N.A.		0.173077
Chr2	3606117	.	G	S	0	61	44	11	24	10	25	25	21	12	heterozygous	Intronic		N.A.		0.2
Chr2	3606146	.	G	S	0.002611	53	39	8	25	6	23	22	10	23	heterozygous	Intronic		N.A.		0.170213
Chr2	3607479	.	G	K	0.004491	25	4	17	4	12	27	28	20	31	heterozygous	Intronic		N.A.		0.809524
Chr2	3607690	.	T	Y	0	27	10	12	9	11	26	21	0	22	heterozygous	Intronic		N.A.		0.545455
Chr2	3610384	.	G	R	0.003643	23	18	5	15	4	27	25	3	21	heterozygous	Intronic		N.A.		0.217391
Chr2	3612390	.	C	M	0	53	36	10	26	8	25	23	21	30	heterozygous	Intronic		N.A.		0.217391
Chr2	3612670	.	A	W	0.084963	39	25	5	19	5	15	13	3	30	heterozygous	Intronic		N.A.		0.166667
Chr2	3613432	.	T	W	0	31	18	7	15	7	24	27	2	31	heterozygous	Intronic		N.A.		0.28
Chr2	3615114	.	T	A	1	440	95	320	34	34	26	29	0	0	homozygous	Intronic		N.A.		0.771084
Chr2	3615441	.	T	K	0	51	39	10	28	9	20	25	22	33	heterozygous	Intronic		N.A.		0.204082
Chr2	3615521	.	A	R	0	33	12	10	10	5	22	21	10	32	heterozygous	Exonic	AT2G07981	NS	ATA -> I (pos: 3) => I, M	0.454545
Chr2	3615867	.	C	Y	0	54	28	18	17	10	25	20	13	31	heterozygous	Exonic	AT2G07981	NS	ACG -> T (pos: 2) => T, M	0.391304
Chr2	3616362	.	G	R	0.023515	34	27	5	21	5	27	32	3	21	heterozygous	Intronic		N.A.		0.15625
Chr2	3617308	.	G	R	0	41	24	6	16	5	21	28	13	31	heterozygous	Exonic	AT2G07981	NS	GTG -> V (pos: 1) => M, V	0.2
Chr2	3617311	.	G	R	0	34	18	6	17	4	22	27	2	20	heterozygous	Exonic	AT2G07981	NS	GAA -> E (pos: 1) => K, E	0.25
Chr2	3617328	.	C	S	0	48	23	17	20	11	21	25	11	22	heterozygous	Exonic	AT2G07981	NS	AAC -> N (pos: 3) => N, K	0.425
Chr2	3617562	.	C	S	0	52	18	19	16	12	19	20	12	21	heterozygous	Intronic		N.A.		0.513514
Chr2	3617564	.	T	K	0	35	16	15	13	10	18	22	21	30	heterozygous	Intronic		N.A.		0.483871
Chr2	3617716	.	G	K	0	37	11	17	9	13	25	22	20	31	heterozygous	Exonic	AT2G07981	NS	TAG -> * (pos: 3) => *, Y	0.607143
Chr2	3618032	.	G	T	0	133	13	106	12	13	24	24	3	3	homozygous	Intronic		N.A.		0.890756
Chr2	3618282	.	T	W	0	81	56	17	19	13	14	25	0	33	heterozygous	Splicing Region	AT2G08986	NS	TTG -> L (pos: 1) => M, L	0.232877
Chr2	3618595	.	G	R	0	58	37	14	20	11	20	27	3	21	heterozygous	Intronic		N.A.		0.27451
Chr2	3620185	.	T	Y	0.00755	24	16	4	15	4	25	20	12	30	heterozygous	Exonic	AT2G08986	NS	ATT -> I (pos: 2) => T, I	0.2
Chr2	3620319	.	G	R	0	64	17	37	14	24	20	25	0	22	heterozygous	Intronic		N.A.		0.685185
Chr2	3620473	.	T	Y	0	64	37	20	31	12	18	23	30	12	heterozygous	Intronic		N.A.		0.350877
Chr2	3620571	.	A	W	0	52	34	12	29	6	25	29	13	20	heterozygous	Exonic	AT2G08986	SS	TCA -> S (pos: 3)	0.26087
Chr2	3621807	.	A	M	0	72	37	14	26	11	25	22	10	1	heterozygous	Exonic	AT2G08986	SS	ACA -> T (pos: 3)	0.27451
Chr2	3622051	.	G	A	0	88	8	66	7	32	25	26	13	13	homozygous	Intronic		N.A.		0.891892
Chr2	3622319	.	T	W	0.005463	29	19	5	16	5	21	17	3	30	heterozygous	Exonic	AT2G08986	NS	ATT -> I (pos: 2) => N, I	0.208333
Chr2	3622774	.	C	S	0.012606	47	33	7	23	6	22	15	12	21	heterozygous	Intronic		N.A.		0.175
Chr2	3622859	.	A	R	0	65	33	20	23	12	23	20	32	10	heterozygous	Exonic	AT2G08986	NS	ATA -> I (pos: 3) => I, M	0.377358
Chr2	3622928	.	G	K	0.004799	26	15	4	12	4	23	21	20	31	heterozygous	Intronic		N.A.		0.210526
Chr2	3623570	.	C	S	0	65	45	12	22	6	24	24	13	20	heterozygous	Exonic	AT2G08986	NS	ACG -> T (pos: 2) => T, R	0.210526
Chr2	3623807	.	A	W	0	23	12	4	11	4	13	31	1	32	heterozygous	Intronic		N.A.		0.25
Chr2	3625108	.	C	Y	0	36	17	13	11	9	30	27	3	21	heterozygous	Intronic		N.A.		0.433333
Chr2	3625116	.	A	W	0	44	29	15	14	9	27	25	0	33	heterozygous	Intronic		N.A.		0.340909
Chr2	3625198	.	A	W	0.001274	27	15	5	10	4	14	22	10	23	heterozygous	Exonic	AT2G08986	NS	AAG -> K (pos: 1) => K, *	0.25
Chr2	3625226	.	T	W	0.002042	34	25	6	11	5	24	21	12	21	heterozygous	Intronic		N.A.		0.193548
Chr2	3625647	.	G	R	0	47	17	15	15	9	18	26	0	22	heterozygous	Intronic		N.A.		0.46875
Chr2	3625801	.	T	C	1	1384	253	903	36	21	23	27	12	12	homozygous	Intronic		N.A.		0.781142
Chr2	3626016	.	A	W	0.003198	32	17	5	13	4	17	18	13	20	heterozygous	Exonic	AT2G08986	NS	GAA -> E (pos: 2) => E, V	0.227273
Chr2	3626793	.	A	C	0	133	5	107	4	17	23	27	1	1	homozygous	Intronic		N.A.		0.955357
Chr2	3626837	.	C	T	0.999749	152	21	109	15	23	18	20	12	12	homozygous	Intronic		N.A.		0.838462
Chr2	3626879	.	T	Y	0	37	12	23	10	13	27	26	12	30	heterozygous	Intronic		N.A.		0.657143
Chr2	3626882	.	T	Y	0.003056	30	22	6	14	5	23	19	12	30	heterozygous	Intronic		N.A.		0.214286
Chr2	3627229	.	C	A	1	60	15	39	13	7	24	27	20	20	homozygous	Intronic		N.A.		0.722222
Chr2	3627691	.	C	Y	0.011066	57	43	8	28	7	23	22	2	20	heterozygous	Intronic		N.A.		0.156863
Chr2	3627863	.	G	S	0	70	44	23	26	13	26	24	23	10	heterozygous	Intronic		N.A.		0.343284
Chr2	3631391	.	A	W	0.00146	43	29	7	23	6	20	16	2	31	heterozygous	Intronic		N.A.		0.194444
Chr2	3663705	.	G	S	0.004489	21	13	4	11	3	16	23	12	21	heterozygous	Intronic		N.A.		0.235294
Chr2	3664206	.	T	Y	0	47	37	9	24	7	25	26	1	23	heterozygous	Intronic		N.A.		0.195652
Chr2	3664213	.	G	S	0	27	15	9	15	8	25	21	10	23	heterozygous	Intronic		N.A.		0.375
Chr2	3664291	.	T	W	0	34	22	7	16	5	24	20	13	20	heterozygous	Intronic		N.A.		0.241379
Chr2	3664401	.	C	Y	0.087875	17	14	3	13	3	28	19	2	20	heterozygous	Intronic		N.A.		0.176471
Chr2	3664601	.	G	S	0.033536	13	6	3	6	3	9	13	12	21	heterozygous	Intronic		N.A.		0.333333
Chr2	3718260	.	A	R	0.001145	37	24	7	20	5	24	18	12	30	heterozygous	Intronic		N.A.		0.225806
Chr2	3718267	.	A	R	0	45	29	12	21	10	22	22	12	30	heterozygous	Intronic		N.A.		0.292683
Chr2	3718360	.	G	S	0.000565	16	8	4	6	3	14	21	12	21	heterozygous	Intronic		N.A.		0.333333
Chr2	3719871	.	T	W	0	25	16	5	14	4	21	22	10	23	heterozygous	Intronic		N.A.		0.238095
Chr2	3736639	.	T	C	0	8	0	7	0	6	0	25	21	21	homozygous	Intronic		N.A.		1
Chr2	3766398	.	T	Y	0	26	17	7	14	5	27	28	12	30	heterozygous	Intronic		N.A.		0.291667
Chr2	3786997	.	A	T	0	6	0	6	0	6	0	26	32	32	homozygous	Intronic		N.A.		1
Chr2	3829466	.	G	R	0.013585	8	5	3	5	2	30	20	0	22	heterozygous	Intronic		N.A.		0.375
Chr2	3846141	.	T	W	0.042318	25	19	4	16	4	24	25	10	23	heterozygous	Intronic		N.A.		0.173913
Chr2	3858401	.	A	T	0	10	0	7	0	7	0	21	12	12	homozygous	Intronic		N.A.		1
Chr2	3862151	.	C	A	0	14	0	11	0	8	0	25	31	31	homozygous	Intronic		N.A.		1
Chr2	3906229	.	A	C	0	13	0	12	0	8	0	28	11	11	homozygous	Intronic		N.A.		1
Chr2	3920294	.	T	Y	0.001466	24	15	5	12	5	21	17	12	30	heterozygous	Intronic		N.A.		0.25
Chr2	3921740	.	A	W	0.001922	17	13	4	13	4	26	29	12	21	heterozygous	Intronic		N.A.		0.235294
Chr2	3921787	.	G	R	0.00997	20	15	4	12	4	24	27	11	33	heterozygous	Intronic		N.A.		0.210526
Chr2	3950504	.	G	K	0.086417	20	17	3	16	3	24	29	20	31	heterozygous	Intronic		N.A.		0.15
Chr2	3951351	.	C	M	0.086181	20	14	3	12	3	24	22	21	30	heterozygous	Intronic		N.A.		0.176471
Chr2	3951545	.	G	R	0	38	13	22	11	16	23	26	3	21	heterozygous	Intronic		N.A.		0.628571
Chr2	3951788	.	T	Y	0.060617	27	20	4	14	4	21	16	0	22	heterozygous	Intronic		N.A.		0.166667
Chr2	3963958	.	G	R	0.003388	15	11	4	11	4	26	24	0	22	heterozygous	Intronic		N.A.		0.266667
Chr2	3966140	.	C	M	0	52	31	18	26	15	24	24	21	30	heterozygous	Intronic		N.A.		0.367347
Chr2	3987289	.	T	G	0	25	0	21	0	17	0	22	1	1	homozygous	Intronic		N.A.		1
Chr2	4021072	.	T	K	0.007	29	19	5	17	5	16	14	1	10	heterozygous	Intronic		N.A.		0.208333
Chr2	4031061	.	A	R	0.032024	32	24	5	18	4	21	21	1	23	heterozygous	Intronic		N.A.		0.172414
Chr2	4070469	.	T	K	0.065081	15	10	3	8	3	21	11	0	11	heterozygous	Intronic		N.A.		0.230769
Chr2	4176040	.	T	A	0	5	0	5	0	5	0	15	12	12	homozygous	Intronic		N.A.		1
Chr2	4189727	.	G	R	0.051227	25	20	4	13	4	27	27	13	31	heterozygous	Intronic		N.A.		0.166667
Chr2	4190047	.	C	Y	0	36	15	12	13	9	23	25	2	20	heterozygous	Intronic		N.A.		0.444444
Chr2	4191218	.	G	R	0.009167	24	18	4	16	4	24	29	2	20	heterozygous	Intronic		N.A.		0.181818
Chr2	4251802	.	G	R	0	25	17	6	16	6	20	25	0	22	heterozygous	Intronic		N.A.		0.26087
Chr2	4265333	.	A	W	0.00094	26	19	5	15	4	21	28	2	31	heterozygous	Intronic		N.A.		0.208333
Chr2	4266587	.	T	K	0	31	22	9	17	8	21	20	0	11	heterozygous	Intronic		N.A.		0.290323
Chr2	4266690	.	C	Y	0.003346	9	5	3	4	3	24	31	11	33	heterozygous	Intronic		N.A.		0.375
Chr2	4267511	.	C	M	0	52	31	11	23	11	24	21	22	33	heterozygous	Intronic		N.A.		0.261905
Chr2	4267835	.	T	Y	0	34	21	8	18	7	24	29	0	22	heterozygous	Intronic		N.A.		0.275862
Chr2	4380000	.	T	Y	0.001593	6	3	3	3	3	25	20	3	21	heterozygous	Intronic		N.A.		0.5
Chr2	4380316	.	A	M	0.077817	8	2	6	2	6	19	23	1	10	heterozygous	Intronic		N.A.		0.75
Chr2	4396736	.	C	A	0	12	0	9	0	9	0	27	32	32	homozygous	Intronic		N.A.		1
Chr2	4528830	.	A	T	0	13	0	12	0	12	0	26	11	11	homozygous	Intronic		N.A.		1
Chr2	4607987	.	C	Y	0.071948	21	12	3	8	3	22	11	12	30	heterozygous	Intronic		N.A.		0.2
Chr2	4672595	.	T	Y	0.001307	29	20	6	19	4	26	12	0	22	heterozygous	Intronic		N.A.		0.230769
Chr2	4733642	.	A	R	0.079185	20	14	3	12	3	21	18	2	20	heterozygous	Intronic		N.A.		0.176471
Chr2	4779325	.	T	A	0	20	0	17	0	17	0	23	11	11	homozygous	Intronic		N.A.		1
Chr2	4810196	.	G	R	0.001557	25	5	18	5	15	25	25	10	32	heterozygous	Intronic		N.A.		0.782609
Chr2	4823899	.	A	M	0.096638	22	14	3	13	2	21	17	1	10	heterozygous	Intronic		N.A.		0.176471
Chr2	4825983	.	C	Y	0.084309	17	13	3	13	3	12	15	0	22	heterozygous	Intronic		N.A.		0.1875
Chr2	4849247	.	G	C	0	11	0	9	0	9	0	22	11	11	homozygous	Intronic		N.A.		1
Chr2	4901149	.	C	Y	0.000181	18	12	5	10	5	19	25	1	23	heterozygous	Intronic		N.A.		0.294118
Chr2	4902332	.	T	Y	0.002748	32	26	6	20	5	24	24	10	32	heterozygous	Intronic		N.A.		0.1875
Chr2	4902598	.	G	K	0	46	23	19	20	15	23	27	3	12	heterozygous	Intronic		N.A.		0.452381
Chr2	4902684	.	G	R	0	21	13	7	12	7	21	26	11	33	heterozygous	Intronic		N.A.		0.35
Chr2	4904006	.	G	K	0	27	14	6	13	6	22	29	20	31	heterozygous	Intronic		N.A.		0.3
Chr2	4905462	.	G	R	0	43	27	15	24	11	24	27	3	21	heterozygous	Intronic		N.A.		0.357143
Chr2	4905990	.	A	R	0	41	29	10	23	10	21	21	10	32	heterozygous	Intronic		N.A.		0.25641
Chr2	4906415	.	A	T	0	16	0	16	0	15	0	25	10	10	homozygous	Intronic		N.A.		1
Chr2	4907367	.	C	M	0	23	11	11	11	11	29	27	20	31	heterozygous	Intronic		N.A.		0.5
Chr2	4907920	.	G	R	0	29	16	11	13	10	21	26	13	31	heterozygous	Intronic		N.A.		0.407407
Chr2	4909007	.	T	Y	0	38	25	11	20	7	20	24	3	21	heterozygous	Intronic		N.A.		0.305556
Chr2	5076048	.	G	R	0	19	10	7	10	7	21	21	2	20	heterozygous	Intronic		N.A.		0.411765
Chr2	5115567	.	T	Y	0.002766	38	27	6	22	5	24	17	0	22	heterozygous	Intronic		N.A.		0.181818
Chr2	5178409	.	T	W	0.001605	32	19	6	15	4	21	11	3	30	heterozygous	Intronic		N.A.		0.24
Chr2	5204020	.	C	S	0.001082	13	8	4	7	3	16	17	10	23	heterozygous	Intronic		N.A.		0.333333
Chr2	5205080	.	T	Y	0	29	21	8	16	8	23	20	10	32	heterozygous	Intronic		N.A.		0.275862
Chr2	5245433	.	G	R	0	32	16	11	16	11	24	24	12	30	heterozygous	Intronic		N.A.		0.407407
Chr2	5249521	.	C	Y	0.064881	16	12	3	12	3	21	22	12	30	heterozygous	Intronic		N.A.		0.2
Chr2	5350207	.	T	C	0.013305	7	1	6	1	6	7	30	0	0	homozygous	Intronic		N.A.		0.857143
Chr2	5372931	.	G	T	1.5e-05	5	0	4	0	4	0	28	11	11	homozygous	Intronic		N.A.		1
Chr2	5473175	.	T	K	0.097373	21	17	3	15	2	16	22	0	11	heterozygous	Intronic		N.A.		0.15
Chr2	5494228	.	A	C	0	12	0	12	0	9	0	22	10	10	homozygous	Intronic		N.A.		1
Chr2	5534040	.	A	R	0.008805	21	10	4	9	4	16	12	0	22	heterozygous	Intronic		N.A.		0.285714
Chr2	5535647	.	A	M	0.002342	33	20	6	18	5	16	11	1	10	heterozygous	Intronic		N.A.		0.230769
Chr2	5721596	.	G	R	0.046956	17	10	3	9	3	18	12	0	22	heterozygous	Intronic		N.A.		0.230769
Chr2	5895117	.	A	W	0.096907	28	22	4	18	4	21	12	0	33	heterozygous	Intronic		N.A.		0.153846
Chr2	5958052	.	G	R	0	33	25	7	20	7	27	27	0	22	heterozygous	Intronic		N.A.		0.21875
Chr2	5958593	.	G	R	0	32	20	6	17	6	20	19	10	32	heterozygous	Exonic	AT2G14120	NS	CGT -> R (pos: 1) => C, R	0.230769
Chr2	6004050	.	G	K	0.007255	29	18	5	15	5	20	15	0	11	heterozygous	Intronic		N.A.		0.217391
Chr2	6054492	.	A	G	0	26	2	22	2	13	11	22	22	22	homozygous	Intronic		N.A.		0.916667
Chr2	6119528	.	C	Y	0.020124	13	9	3	9	3	25	17	3	21	heterozygous	Intronic		N.A.		0.25
Chr2	6119618	.	T	Y	0.001017	12	8	4	8	4	24	26	2	20	heterozygous	Intronic		N.A.		0.333333
Chr2	6124096	.	G	R	0.005548	13	9	3	7	3	28	29	11	33	heterozygous	Intronic		N.A.		0.25
Chr2	6124711	.	A	C	0	16	0	14	0	12	0	20	11	11	homozygous	Intronic		N.A.		1
Chr2	6175196	.	A	R	0.097227	21	17	3	16	3	21	14	0	22	heterozygous	Intronic		N.A.		0.15
Chr2	6274994	.	T	W	0.001162	18	11	5	10	5	19	11	0	33	heterozygous	Intronic		N.A.		0.3125
Chr2	6371690	.	A	M	0	22	16	6	9	3	23	27	1	10	heterozygous	Intronic		N.A.		0.272727
Chr2	6376220	.	T	W	0.004917	12	8	4	7	4	21	10	0	33	heterozygous	Intronic		N.A.		0.333333
Chr2	6435668	.	A	W	0.018878	18	11	4	9	4	17	13	11	22	heterozygous	Intronic		N.A.		0.266667
Chr2	6455731	.	A	T	0	20	0	19	0	19	0	24	1	1	homozygous	Intronic		N.A.		1
Chr2	6509446	.	C	Y	0.005234	8	5	3	5	2	27	27	11	33	heterozygous	Intronic		N.A.		0.375
Chr2	6569889	.	T	Y	0.003438	16	8	4	7	3	19	12	0	22	heterozygous	Intronic		N.A.		0.333333
Chr2	6578111	.	C	M	0.0813	17	13	3	13	3	17	15	0	11	heterozygous	Intronic		N.A.		0.1875
Chr2	6825920	.	C	M	0.029167	13	9	3	7	3	19	14	0	11	heterozygous	Intronic		N.A.		0.25
Chr2	6881295	.	A	W	0	24	13	5	11	4	15	14	0	33	heterozygous	Intronic		N.A.		0.277778
Chr2	6903643	.	T	W	0.085289	23	18	4	18	3	17	10	3	30	heterozygous	Intronic		N.A.		0.181818
Chr2	6998805	.	G	K	0.093522	22	15	3	14	3	20	12	0	11	heterozygous	Intronic		N.A.		0.166667
Chr2	7005387	.	T	Y	0	20	9	9	8	8	20	27	0	22	heterozygous	Intronic		N.A.		0.5
Chr2	7005448	.	A	R	0	32	22	7	18	7	20	31	3	21	heterozygous	Intronic		N.A.		0.241379
Chr2	7007427	.	A	R	0	45	27	17	21	14	23	26	0	22	heterozygous	Intronic		N.A.		0.386364
Chr2	7059434	.	A	C	0	9	0	9	0	9	0	24	0	0	homozygous	Exonic	AT2G16290	SS	CGT -> R (pos: 3)	1
Chr2	7096079	.	C	M	0.009992	25	15	4	12	3	21	25	0	11	heterozygous	Intronic		N.A.		0.210526
Chr2	7140841	.	C	Y	0	35	24	7	21	6	22	10	0	22	heterozygous	Exonic	AT2G16485	NS	GAG -> E (pos: 1) => E, K	0.225806
Chr2	7253311	.	G	R	0.077445	23	17	4	17	4	16	12	0	22	heterozygous	Intronic		N.A.		0.190476
Chr2	7258560	.	G	R	0.077135	19	11	3	10	3	14	10	0	22	heterozygous	Intronic		N.A.		0.214286
Chr2	7266128	.	T	Y	0.093587	19	14	3	13	2	21	14	2	20	heterozygous	Intronic		N.A.		0.176471
Chr2	7353550	.	C	Y	0.062988	23	15	4	15	2	17	10	12	30	heterozygous	Intronic		N.A.		0.210526
Chr2	7575565	.	G	R	0.096461	25	17	3	11	3	19	19	3	21	heterozygous	Intronic		N.A.		0.15
Chr2	7732880	.	T	W	0.044058	25	15	4	14	4	21	10	11	22	heterozygous	Intronic		N.A.		0.210526
Chr2	7736630	.	T	A	0	27	1	22	1	17	8	23	33	33	homozygous	Intronic		N.A.		0.956522
Chr2	7796649	.	T	W	0.026071	19	14	3	12	3	15	29	10	23	heterozygous	Exonic	AT2G17930	NS	AGT -> S (pos: 1) => C, S	0.176471
Chr2	7806210	.	C	Y	0.037531	23	15	4	14	4	20	13	0	22	heterozygous	Intronic		N.A.		0.210526
Chr2	7807537	.	T	W	0.076238	26	20	4	17	4	22	12	0	33	heterozygous	Intronic		N.A.		0.166667
Chr2	7856041	.	G	R	0	28	19	6	16	6	24	25	12	30	heterozygous	Intronic		N.A.		0.24
Chr2	7881458	.	C	Y	0	32	21	10	19	8	22	23	12	30	heterozygous	Exonic	AT2G18130	NS	AGT -> S (pos: 2) => S, N	0.322581
Chr2	7885100	.	A	W	0.003363	19	10	4	10	4	20	16	0	33	heterozygous	Intronic		N.A.		0.285714
Chr2	8011027	.	A	W	0.092344	19	15	3	11	2	25	13	0	33	heterozygous	Intronic		N.A.		0.166667
Chr2	8016893	.	G	K	0.069586	23	18	4	16	3	20	12	0	11	heterozygous	Intronic		N.A.		0.181818
Chr2	8029881	.	T	W	0.065503	21	12	3	11	3	13	20	0	33	heterozygous	Intronic		N.A.		0.2
Chr2	8105902	.	G	R	0.034512	15	10	3	9	3	20	14	0	22	heterozygous	Intronic		N.A.		0.230769
Chr2	8139318	.	A	W	0.075326	53	37	7	30	7	23	10	0	33	heterozygous	Intronic		N.A.		0.159091
Chr2	8385825	.	A	R	0.097199	24	17	3	14	3	20	16	12	30	heterozygous	Exonic	AT2G19380	NS	AAG -> K (pos: 1) => K, E	0.15
Chr2	8509020	.	A	R	0.075138	19	12	3	11	2	16	12	2	20	heterozygous	Exonic	AT2G19710	NS	AGG -> R (pos: 1) => R, G	0.2
Chr2	8537360	.	C	Y	0.070351	16	12	3	11	2	29	13	0	22	heterozygous	Intronic		N.A.		0.2
Chr2	8585010	.	A	R	0	46	28	10	25	9	22	11	0	22	heterozygous	Exonic	AT2G19880	SS	GGA -> G (pos: 3)	0.263158
Chr2	8622471	.	A	R	0.002288	34	23	6	20	6	18	16	3	21	heterozygous	Exonic	AT2G19960	NS	GAC -> D (pos: 2) => D, G	0.206897
Chr2	8624879	.	C	Y	0.010445	9	3	3	3	3	17	12	0	22	heterozygous	Intronic		N.A.		0.5
Chr2	8644093	.	T	Y	0.08664	30	20	4	16	2	26	15	0	22	heterozygous	Intronic		N.A.		0.166667
Chr2	8687834	.	G	T	0	12	0	11	0	10	0	24	33	33	homozygous	Exonic	AT2G20120	NS	CTA -> L (pos: 1) => I	1
Chr2	8720416	.	A	M	0	23	12	7	10	6	14	16	0	11	heterozygous	Intronic		N.A.		0.368421
Chr2	8842276	.	A	M	0.014385	21	14	4	14	4	16	12	1	10	heterozygous	Intronic		N.A.		0.222222
Chr2	8967003	.	A	R	0	37	26	7	20	7	24	16	0	22	heterozygous	Intronic		N.A.		0.212121
Chr2	8974674	.	A	W	0.095426	22	17	3	15	2	16	14	0	33	heterozygous	Intronic		N.A.		0.15
Chr2	9100253	.	A	W	0.08959	19	14	3	11	3	19	12	0	33	heterozygous	Intronic		N.A.		0.176471
Chr2	9372838	.	G	R	0.090749	40	25	5	20	3	19	11	0	22	heterozygous	Exonic	AT2G22030	SS	GAG -> E (pos: 3)	0.166667
Chr2	9461334	.	A	R	0.049929	18	13	3	12	2	23	22	0	22	heterozygous	Intronic		N.A.		0.1875
Chr2	9519060	.	T	G	0.003906	4	0	3	0	3	0	9	31	31	homozygous	Intronic		N.A.		1
Chr2	9540559	.	T	W	0.021396	24	15	4	14	3	16	13	0	33	heterozygous	Intronic		N.A.		0.210526
Chr2	9605530	.	C	M	0.094934	25	15	3	14	3	10	12	0	11	heterozygous	Intronic		N.A.		0.166667
Chr2	9704331	.	G	R	0.087802	36	28	5	25	5	22	13	0	22	heterozygous	Intronic		N.A.		0.151515
Chr2	9717056	.	T	K	0.003213	28	19	5	16	4	15	17	1	10	heterozygous	Intronic		N.A.		0.208333
Chr2	9796538	.	A	W	0.069554	27	20	4	18	3	22	14	0	33	heterozygous	Intronic		N.A.		0.166667
Chr2	9819081	.	A	W	0.082245	29	19	4	15	4	17	11	0	33	heterozygous	Intronic		N.A.		0.173913
Chr2	9955102	.	C	M	0.0239	12	6	3	6	3	17	11	0	11	heterozygous	Intronic		N.A.		0.333333
Chr2	10055961	.	G	R	0.000578	18	13	5	12	4	23	17	0	22	heterozygous	Intronic		N.A.		0.277778
Chr2	10094629	.	A	W	0.065472	33	21	4	20	4	16	16	0	33	heterozygous	Intronic		N.A.		0.16
Chr2	10111062	.	T	Y	0.096409	19	15	3	13	3	26	14	0	22	heterozygous	Intronic		N.A.		0.166667
Chr2	10115575	.	G	K	0.033242	15	7	3	7	3	11	10	0	11	heterozygous	Intronic		N.A.		0.3
Chr2	10179993	.	G	R	0.082544	26	16	3	15	3	20	28	12	30	heterozygous	Intronic		N.A.		0.157895
Chr2	10324989	.	T	W	0.068961	22	13	3	10	3	18	15	0	33	heterozygous	Intronic		N.A.		0.1875
Chr2	10441917	.	G	K	0.087566	16	13	3	13	2	23	13	0	11	heterozygous	Intronic		N.A.		0.1875
Chr2	10490374	.	G	R	0.079627	18	13	3	10	3	22	15	0	22	heterozygous	Intronic		N.A.		0.1875
Chr2	10733729	.	A	W	0.096719	25	17	3	16	3	16	17	1	32	heterozygous	Intronic		N.A.		0.15
Chr2	10880253	.	C	M	0.06902	12	9	3	7	3	23	11	0	11	heterozygous	Intronic		N.A.		0.25
Chr2	10882786	.	A	M	0.05293	24	18	4	17	4	19	16	1	10	heterozygous	Exonic	AT2G25560	NS	AAC -> N (pos: 1) => H, N	0.181818
Chr2	10941127	.	T	Y	0.041879	21	12	3	11	3	20	18	0	22	heterozygous	Exonic	AT2G25690	NS	AGA -> R (pos: 1) => G, R	0.2
Chr2	10948830	.	G	R	0	28	18	7	15	5	19	15	0	22	heterozygous	Intronic		N.A.		0.28
Chr2	10954682	.	T	Y	0.035596	11	3	8	3	6	14	29	0	22	heterozygous	Intronic		N.A.		0.727273
Chr2	11017525	.	A	M	0.052449	13	3	9	1	7	9	24	0	11	heterozygous	Intronic		N.A.		0.75
Chr2	11041943	.	G	R	0.097464	33	22	4	17	4	19	17	10	32	heterozygous	Exonic	AT2G25900	NS	GAC -> D (pos: 1) => N, D	0.153846
Chr2	11162058	.	C	A	0	9	0	6	0	6	0	30	21	21	homozygous	Intronic		N.A.		1
Chr2	11182938	.	A	R	0.016653	27	19	5	17	4	20	10	0	22	heterozygous	Intronic		N.A.		0.208333
Chr2	11250406	.	G	K	0.00041	16	7	5	6	4	10	11	0	11	heterozygous	Intronic		N.A.		0.416667
Chr2	11423403	.	T	Y	0.097777	26	21	4	18	4	21	11	0	22	heterozygous	Intronic		N.A.		0.16
Chr2	11434437	.	A	M	0	36	17	16	13	13	24	24	22	33	heterozygous	Exonic	AT2G26810	NS	GAT -> D (pos: 3) => E, D	0.484848
Chr2	11514517	.	C	M	0.006252	16	7	4	7	4	12	10	0	11	heterozygous	Intronic		N.A.		0.363636
Chr2	11618935	.	A	W	0.081951	27	19	4	18	4	16	11	0	33	heterozygous	Intronic		N.A.		0.173913
Chr2	11644551	.	G	K	0.090148	27	19	4	16	3	16	10	0	11	heterozygous	Intronic		N.A.		0.173913
Chr2	11750311	.	C	Y	0.086103	29	22	4	18	3	20	14	0	22	heterozygous	Intronic		N.A.		0.153846
Chr2	11752630	.	T	W	0.063422	21	14	3	14	2	25	18	0	33	heterozygous	Exonic	AT2G27500	NS	TTA -> L (pos: 3) => F, L	0.176471
Chr2	11754093	.	G	K	0.064673	28	18	4	16	3	17	16	0	11	heterozygous	Intronic		N.A.		0.181818
Chr2	11781918	.	A	M	0.014254	41	27	6	23	5	22	14	0	11	heterozygous	Intronic		N.A.		0.181818
Chr2	11960722	.	T	W	0.075699	18	13	3	11	3	14	15	0	33	heterozygous	Intronic		N.A.		0.1875
Chr2	12063870	.	A	W	0	34	19	7	16	4	25	11	0	33	heterozygous	Intronic		N.A.		0.269231
Chr2	12111265	.	G	R	0.078389	20	13	3	10	3	20	14	0	22	heterozygous	Intronic		N.A.		0.1875
Chr2	12200675	.	T	W	0	44	27	6	26	3	19	22	0	33	heterozygous	Intronic		N.A.		0.181818
Chr2	12233321	.	A	R	0.013973	41	30	7	21	6	21	11	0	22	heterozygous	Intronic		N.A.		0.189189
Chr2	12286078	.	T	C	0	24	0	20	0	16	0	20	21	21	homozygous	Exonic	AT2G28640	NS	AAA -> K (pos: 1) => E	1
Chr2	12429999	.	T	Y	0.09434	23	13	3	13	3	21	11	12	30	heterozygous	Intronic		N.A.		0.1875
Chr2	12483244	.	G	R	0	33	22	6	20	6	18	22	1	23	heterozygous	Exonic	AT2G29060	SS	CGG -> R (pos: 3)	0.214286
Chr2	12638146	.	A	R	0.030799	14	8	3	8	3	26	11	0	22	heterozygous	Intronic		N.A.		0.272727
Chr2	12711723	.	T	W	0.014658	31	19	5	17	4	26	10	0	33	heterozygous	Intronic		N.A.		0.208333
Chr2	12892728	.	C	Y	0.031106	16	9	3	7	3	24	17	0	22	heterozygous	Intronic		N.A.		0.25
Chr2	12920078	.	T	Y	0.009305	28	19	5	17	4	18	14	1	23	heterozygous	Exonic	AT2G30300	SS	GCT -> A (pos: 3)	0.208333
Chr2	13010523	.	G	R	0	34	25	8	14	7	25	16	10	32	heterozygous	Exonic	AT2G30530	NS	GAT -> D (pos: 1) => N, D	0.242424
Chr2	13027525	.	G	R	0.000266	22	15	5	14	4	18	25	2	20	heterozygous	Intronic		N.A.		0.25
Chr2	13062985	.	T	W	0.050421	23	14	4	12	3	11	10	0	33	heterozygous	Intronic		N.A.		0.222222
Chr2	13090475	.	G	R	0.09452	20	14	3	11	3	22	11	10	32	heterozygous	Exonic	AT2G30720	SS	GTC -> V (pos: 3)	0.176471
Chr2	13129011	.	A	W	0.082338	18	12	3	11	3	19	11	0	33	heterozygous	Intronic		N.A.		0.2
Chr2	13235554	.	A	M	0.075814	26	21	4	17	3	21	23	0	11	heterozygous	Intronic		N.A.		0.16
Chr2	13345773	.	A	M	0.091026	37	25	5	20	4	25	10	0	11	heterozygous	Intronic		N.A.		0.166667
Chr2	13386964	.	G	R	0	38	23	12	19	12	21	23	0	22	heterozygous	Intronic		N.A.		0.342857
Chr2	13411587	.	C	M	0.056138	19	11	3	9	3	23	13	21	30	heterozygous	Intronic		N.A.		0.214286
Chr2	13440086	.	C	Y	0.00649	6	3	3	3	3	14	20	0	22	heterozygous	Intronic		N.A.		0.5
Chr2	13445136	.	A	T	0	35	0	35	0	25	0	25	13	13	homozygous	Intronic		N.A.		1
Chr2	13541056	.	C	Y	0.018284	9	6	3	5	3	27	15	0	22	heterozygous	Intronic		N.A.		0.333333
Chr2	13758912	.	A	R	0.032159	20	12	4	11	4	26	10	0	22	heterozygous	Exonic	AT2G32410	NS	GAG -> E (pos: 2) => E, G	0.25
Chr2	13785537	.	A	R	0.008474	34	21	5	19	5	17	16	0	22	heterozygous	Intronic		N.A.		0.192308
Chr2	13792085	.	A	W	0.074554	30	20	4	17	4	23	18	0	33	heterozygous	Intronic		N.A.		0.166667
Chr2	13797508	.	T	W	0.016886	16	10	3	9	3	11	18	0	33	heterozygous	Intronic		N.A.		0.230769
Chr2	13847930	.	G	K	0.066536	18	15	3	11	2	23	27	22	33	heterozygous	Exonic	AT2G32640	NS	AGC -> S (pos: 3) => S, R	0.166667
Chr2	13890707	.	C	Y	0.059198	28	23	5	21	3	24	11	0	22	heterozygous	Exonic	AT2G32750	NS	TCT -> S (pos: 2) => S, F	0.178571
Chr2	13987315	.	A	W	0.043828	14	9	3	8	3	9	11	0	33	heterozygous	Intronic		N.A.		0.25
Chr2	14038978	.	G	R	0.069719	29	21	4	18	4	25	16	1	23	heterozygous	Exonic	AT2G33100	NS	GCT -> A (pos: 2) => V, A	0.16
Chr2	14201783	.	A	M	0.00999	24	13	4	10	4	10	17	21	30	heterozygous	Intronic		N.A.		0.235294
Chr2	14227439	.	G	R	0	24	17	6	16	5	24	28	3	21	heterozygous	Intronic		N.A.		0.26087
Chr2	14622897	.	G	A	0	15	1	13	1	11	9	17	22	22	homozygous	Intronic		N.A.		0.928571
Chr2	14635945	.	C	Y	0.00321	17	9	4	7	4	17	17	3	21	heterozygous	Intronic		N.A.		0.307692
Chr2	14682033	.	A	M	0.003099	17	11	4	9	2	25	18	0	11	heterozygous	Intronic		N.A.		0.266667
Chr2	14687166	.	T	W	0	27	17	6	13	6	15	17	3	30	heterozygous	Intronic		N.A.		0.26087
Chr2	14897964	.	C	Y	0.017129	26	21	5	20	4	20	13	0	22	heterozygous	Intronic		N.A.		0.192308
Chr2	14907402	.	G	S	0.095823	18	13	3	12	3	18	10	13	20	heterozygous	Intronic		N.A.		0.1875
Chr2	14992112	.	C	Y	0.088343	28	21	4	19	2	24	16	0	22	heterozygous	Intronic		N.A.		0.16
Chr2	15009782	.	A	R	0.012047	38	25	6	21	6	19	11	13	31	heterozygous	Intronic		N.A.		0.193548
Chr2	15034816	.	C	Y	0.042966	14	11	3	10	2	17	15	13	31	heterozygous	Exonic	AT2G35770	NS	ATG -> M (pos: 3) => M, I	0.214286
Chr2	15153989	.	A	R	0	48	36	10	29	10	21	27	1	23	heterozygous	Intronic		N.A.		0.217391
Chr2	15286226	.	T	W	0.09704	28	20	4	16	4	20	10	0	33	heterozygous	Intronic		N.A.		0.166667
Chr2	15304226	.	T	Y	0.08951	20	17	3	16	2	23	21	2	20	heterozygous	Exonic	AT2G36480	NS	GAA -> E (pos: 2) => G, E	0.15
Chr2	15314585	.	C	M	0.096574	34	26	5	21	4	19	12	0	11	heterozygous	Intronic		N.A.		0.16129
Chr2	15327582	.	T	K	0.007244	24	17	5	15	5	21	15	22	33	heterozygous	Intronic		N.A.		0.227273
Chr2	15396664	.	A	C	0	7	0	5	0	4	0	18	11	11	homozygous	Intronic		N.A.		1
Chr2	15402623	.	A	T	0	20	2	15	2	12	4	23	13	13	homozygous	Intronic		N.A.		0.882353
Chr2	15437799	.	A	W	0.080105	33	22	4	18	2	20	16	0	33	heterozygous	Exonic	AT2G36810	NS	ATA -> I (pos: 2) => I, K	0.153846
Chr2	15443818	.	A	M	0.083992	35	26	5	21	4	23	14	0	11	heterozygous	Intronic		N.A.		0.16129
Chr2	15501140	.	C	T	0.018996	5	1	3	1	2	11	12	0	0	homozygous	Intronic		N.A.		0.75
Chr2	15577337	.	C	Y	0.083794	31	20	4	17	3	16	11	0	22	heterozygous	Intronic		N.A.		0.166667
Chr2	15625189	.	T	W	0.046747	16	10	3	8	3	24	12	0	33	heterozygous	Intronic		N.A.		0.230769
Chr2	15658116	.	T	K	0	29	16	6	15	6	17	11	20	31	heterozygous	Intronic		N.A.		0.272727
Chr2	15919938	.	A	R	0.021204	41	25	6	22	6	19	13	0	22	heterozygous	Exonic	AT2G38040	NS	AAA -> K (pos: 2) => K, R	0.193548
Chr2	16165790	.	T	Y	0.013281	28	22	5	18	5	18	18	11	33	heterozygous	Intronic		N.A.		0.185185
Chr2	16177833	.	A	W	0	24	13	5	12	3	20	21	0	33	heterozygous	Intronic		N.A.		0.277778
Chr2	16217722	.	G	R	0	45	33	11	28	10	26	25	10	32	heterozygous	Exonic	AT2G38800	NS	GGA -> G (pos: 1) => R, G	0.25
Chr2	16461142	.	G	S	0.092329	19	14	3	12	3	27	12	0	33	heterozygous	Intronic		N.A.		0.176471
Chr2	16467838	.	C	Y	0.085363	22	13	3	10	3	15	14	0	22	heterozygous	Intronic		N.A.		0.1875
Chr2	16516362	.	G	R	0	26	16	7	14	5	28	27	10	32	heterozygous	Exonic	AT2G39580	NS	CGA -> R (pos: 2) => Q, R	0.304348
Chr2	16538664	.	C	S	0.091253	32	19	4	14	3	23	10	11	22	heterozygous	Intronic		N.A.		0.173913
Chr2	16560267	.	T	G	0	7	0	5	0	5	0	22	11	11	homozygous	Intronic		N.A.		1
Chr2	16605540	.	A	W	0.062299	25	19	4	12	3	15	12	0	33	heterozygous	Intronic		N.A.		0.173913
Chr2	16672981	.	C	Y	0.097775	22	16	3	16	3	22	12	0	22	heterozygous	Exonic	AT2G39940	NS	AGA -> R (pos: 2) => R, K	0.157895
Chr2	16847115	.	T	W	0.096881	25	17	3	16	3	19	17	0	33	heterozygous	Intronic		N.A.		0.15
Chr2	16877978	.	C	Y	0.08115	28	22	4	19	3	26	17	0	22	heterozygous	Intronic		N.A.		0.153846
Chr2	16884445	.	A	R	0.020919	7	2	3	2	3	25	15	0	22	heterozygous	Intronic		N.A.		0.6
Chr2	16923185	.	C	Y	0.097666	24	16	3	15	2	27	13	0	22	heterozygous	Intronic		N.A.		0.157895
Chr2	16933410	.	A	W	0.001407	36	25	7	17	4	19	10	3	30	heterozygous	Exonic	AT2G40540	NS	ATG -> M (pos: 1) => M, L	0.21875
Chr2	17077817	.	G	R	0	32	24	8	21	6	22	18	0	22	heterozygous	Exonic	AT2G40930	NS	CCC -> P (pos: 2) => L, P	0.25
Chr2	17149483	.	C	M	0.081625	28	19	4	17	4	17	11	0	11	heterozygous	Intronic		N.A.		0.173913
Chr2	17198951	.	A	W	0.026225	25	16	4	14	3	21	13	0	33	heterozygous	Intronic		N.A.		0.2
Chr2	17367546	.	G	K	0	20	9	5	8	5	16	12	0	11	heterozygous	Intronic		N.A.		0.357143
Chr2	17499187	.	A	W	0.002437	14	7	4	7	4	22	11	0	33	heterozygous	Intronic		N.A.		0.363636
Chr2	17559960	.	G	R	0.000355	26	18	6	13	6	17	18	11	33	heterozygous	Intronic		N.A.		0.25
Chr2	17654395	.	G	R	0.026338	14	10	3	10	2	27	30	0	22	heterozygous	Intronic		N.A.		0.230769
Chr2	17719887	.	A	R	0.091747	17	13	3	11	3	25	11	0	22	heterozygous	Exonic	AT2G42570	NS	CTC -> L (pos: 2) => L, P	0.1875
Chr2	17752593	.	G	R	0.000953	22	15	5	13	4	20	26	1	23	heterozygous	Intronic		N.A.		0.25
Chr2	17764097	.	A	R	0	32	19	8	19	6	24	14	0	22	heterozygous	Intronic		N.A.		0.296296
Chr2	17918210	.	A	W	0.019677	34	24	5	19	5	21	15	0	33	heterozygous	Exonic	AT2G43080	NS	TAT -> Y (pos: 2) => Y, F	0.172414
Chr2	17946267	.	A	W	9.8e-05	12	5	5	5	5	16	21	11	22	heterozygous	Exonic	AT2G43150	SS	CCA -> P (pos: 3)	0.5
Chr2	17995589	.	A	C	0	9	0	9	0	8	0	25	23	23	homozygous	Intronic		N.A.		1
Chr2	18059269	.	A	W	0.05863	16	10	3	8	2	17	10	0	33	heterozygous	Intronic		N.A.		0.230769
Chr2	18104254	.	C	Y	0.01476	30	18	5	15	4	26	10	0	22	heterozygous	Intronic		N.A.		0.217391
Chr2	18175332	.	A	W	0.017115	19	14	4	13	2	16	11	0	33	heterozygous	Intronic		N.A.		0.222222
Chr2	18201209	.	G	R	0	47	34	10	23	10	21	18	1	23	heterozygous	Exonic	AT2G43950	NS	GCT -> A (pos: 2) => V, A	0.227273
Chr2	18277666	.	C	M	0.010666	36	20	5	17	3	17	21	20	31	heterozygous	Exonic	AT2G44200	NS	TCC -> S (pos: 2) => S, Y	0.2
Chr2	18407415	.	A	W	0.008027	19	12	4	12	4	11	12	0	33	heterozygous	Intronic		N.A.		0.25
Chr2	18476909	.	A	R	0.094749	30	22	4	20	4	19	11	11	33	heterozygous	Intronic		N.A.		0.153846
Chr2	18504216	.	G	R	0	41	28	7	20	7	19	23	0	22	heterozygous	Exonic	AT2G44870	NS	GGA -> G (pos: 1) => R, G	0.2
Chr2	18546406	.	G	R	0	61	47	12	35	11	23	22	3	21	heterozygous	Intronic		N.A.		0.20339
Chr2	18566282	.	G	R	0.003803	33	26	5	21	5	21	27	0	22	heterozygous	Out of Phase	AT2G45000	N.A.		0.16129
Chr2	18620363	.	A	R	0.077307	23	17	4	14	2	21	10	0	22	heterozygous	Intronic		N.A.		0.190476
Chr2	18653196	.	T	W	0	21	11	6	10	4	17	13	0	33	heterozygous	Intronic		N.A.		0.352941
Chr2	18813182	.	G	K	0.003461	27	19	5	17	4	21	17	0	11	heterozygous	Intronic		N.A.		0.208333
Chr2	19051281	.	T	Y	0.095786	34	21	4	16	4	19	12	0	22	heterozygous	Intronic		N.A.		0.16
Chr2	19096546	.	A	W	0.025912	32	25	5	21	5	26	17	0	33	heterozygous	Intronic		N.A.		0.166667
Chr2	19187508	.	T	Y	0.004119	17	13	4	12	4	21	25	0	22	heterozygous	Intronic		N.A.		0.235294
Chr2	19339778	.	A	W	0.08295	30	21	4	16	4	22	13	0	33	heterozygous	Exonic	AT2G47070	SS	CTA -> L (pos: 3)	0.16
Chr2	19375291	.	T	A	0	21	0	17	0	14	0	23	13	13	homozygous	Intronic		N.A.		1
Chr2	19375298	.	T	A	0	23	0	22	0	16	0	24	3	3	homozygous	Intronic		N.A.		1
Chr2	19406378	.	T	Y	0.091978	21	15	3	13	3	24	13	0	22	heterozygous	Exonic	AT2G47260	SS	GGA -> G (pos: 3)	0.166667
Chr2	19407190	.	G	K	0.006167	18	10	4	8	2	16	14	0	11	heterozygous	Intronic		N.A.		0.285714
Chr2	19542783	.	C	M	0.086294	15	12	3	12	3	17	13	0	11	heterozygous	Intronic		N.A.		0.2
Chr2	19556350	.	T	W	0.093275	29	19	4	16	4	16	10	0	33	heterozygous	Intronic		N.A.		0.173913
Chr2	19598101	.	A	W	0.01967	25	20	5	19	5	21	12	0	33	heterozygous	Exonic	AT2G47850	NS	GAA -> E (pos: 3) => E, D	0.2
Chr2	19644883	.	G	R	0.063311	35	27	5	22	2	23	14	0	22	heterozygous	Exonic	AT2G48020	NS	AGA -> R (pos: 2) => K, R	0.15625
Chr2	19697643	.	G	R	0.000136	16	10	5	7	4	24	24	0	22	heterozygous	Intronic		N.A.		0.333333
Chr3	54007	.	C	M	0.007226	31	18	5	15	4	13	12	0	11	heterozygous	Intronic		N.A.		0.217391
Chr3	293451	.	T	G	0	26	0	26	0	24	0	26	11	11	homozygous	Intronic		N.A.		1
Chr3	380695	.	G	K	0.011599	21	13	4	12	3	18	13	0	11	heterozygous	Intronic		N.A.		0.235294
Chr3	503456	.	T	K	0.012077	18	11	4	10	4	20	13	1	10	heterozygous	Exonic	AT3G02450	NS	AAC -> N (pos: 2) => T, N	0.266667
Chr3	648234	.	G	K	0	19	10	6	8	6	19	14	0	11	heterozygous	Intronic		N.A.		0.375
Chr3	781332	.	G	R	0.095724	23	17	3	16	3	22	23	12	30	heterozygous	Exonic	AT3G03310	NS	CGA -> R (pos: 1) => *, R	0.15
Chr3	932010	.	T	Y	0.096868	20	16	3	14	3	20	17	0	22	heterozygous	Intronic		N.A.		0.157895
Chr3	997572	.	A	R	0.011937	16	10	4	9	4	23	12	0	22	heterozygous	Intronic		N.A.		0.285714
Chr3	1074189	.	G	K	0.061908	17	9	3	8	3	17	12	0	11	heterozygous	Intronic		N.A.		0.25
Chr3	1094581	.	T	W	0.077645	21	16	3	16	3	23	23	0	33	heterozygous	Intronic		N.A.		0.157895
Chr3	1160848	.	A	W	0.094128	30	22	4	20	4	18	12	0	33	heterozygous	Intronic		N.A.		0.153846
Chr3	1201025	.	A	W	0.096364	25	17	3	16	3	19	13	0	33	heterozygous	Intronic		N.A.		0.15
Chr3	1297033	.	A	R	0.096931	26	22	4	19	4	28	11	0	22	heterozygous	Exonic	AT3G04740	NS	GAG -> E (pos: 2) => E, G	0.153846
Chr3	1300156	.	C	Y	0	21	13	7	9	7	24	14	13	31	heterozygous	Exonic	AT3G04740	SS	TAC -> Y (pos: 3)	0.35
Chr3	1443394	.	A	W	0.006323	15	10	4	9	4	16	11	0	33	heterozygous	Intronic		N.A.		0.285714
Chr3	1484245	.	A	W	0.02125	25	17	4	15	3	23	15	0	33	heterozygous	Intronic		N.A.		0.190476
Chr3	1676189	.	A	W	0.032519	14	9	3	9	3	17	12	0	33	heterozygous	Intronic		N.A.		0.25
Chr3	1734738	.	T	Y	0.00119	22	15	5	12	5	24	25	12	30	heterozygous	Exonic	AT3G05820	SS	GGA -> G (pos: 3)	0.25
Chr3	1775982	.	C	Y	0	53	41	12	32	12	23	28	2	20	heterozygous	Intronic		N.A.		0.226415
Chr3	1786142	.	T	Y	0.023871	21	14	4	14	4	24	15	0	22	heterozygous	Intronic		N.A.		0.222222
Chr3	1822710	.	G	R	0.076314	19	12	3	12	3	15	11	0	22	heterozygous	Intronic		N.A.		0.2
Chr3	2010471	.	C	Y	0	14	9	5	6	4	18	25	2	20	heterozygous	Intronic		N.A.		0.357143
Chr3	2011425	.	T	W	0.001431	39	26	7	20	5	20	13	0	33	heterozygous	Intronic		N.A.		0.212121
Chr3	2050047	.	A	R	0	17	10	6	10	5	22	19	13	31	heterozygous	Intronic		N.A.		0.375
Chr3	2413273	.	G	R	0.093248	15	12	3	11	2	27	11	0	22	heterozygous	Intronic		N.A.		0.2
Chr3	2498045	.	T	W	0.092775	9	2	5	2	5	6	19	0	33	heterozygous	Intronic		N.A.		0.714286
Chr3	2537724	.	A	R	0.080117	20	14	3	13	2	18	23	1	23	heterozygous	Intronic		N.A.		0.176471
Chr3	2539648	.	T	W	0.001892	18	8	4	7	4	17	16	0	33	heterozygous	Intronic		N.A.		0.333333
Chr3	2552352	.	A	W	0.005074	16	10	4	10	4	27	11	0	33	heterozygous	Intronic		N.A.		0.285714
Chr3	2704903	.	C	Y	0.012821	42	32	6	24	5	26	29	12	30	heterozygous	Intronic		N.A.		0.157895
Chr3	2721303	.	T	Y	0	34	19	15	13	10	25	24	3	21	heterozygous	Exonic	AT3G08943	SS	TTA -> L (pos: 3)	0.441176
Chr3	2725346	.	T	Y	0	40	30	8	23	8	20	23	10	32	heterozygous	Exonic	AT3G08947	NS	GTT -> V (pos: 2) => A, V	0.210526
Chr3	2944898	.	T	Y	0.093949	19	14	3	13	3	28	11	0	22	heterozygous	Intronic		N.A.		0.176471
Chr3	2994531	.	G	R	0	36	24	9	21	9	24	27	12	30	heterozygous	Intronic		N.A.		0.272727
Chr3	3007742	.	C	G	0	16	0	14	0	13	0	19	11	11	homozygous	Exonic	AT3G09800	NS	AAG -> K (pos: 3) => N	1
Chr3	3080582	.	A	W	0.021655	24	15	4	11	4	16	11	0	33	heterozygous	Intronic		N.A.		0.210526
Chr3	3090558	.	G	R	0.096898	20	16	3	15	3	22	12	0	22	heterozygous	Intronic		N.A.		0.157895
Chr3	3114003	.	G	T	0	6	0	6	0	6	0	18	3	3	homozygous	Intronic		N.A.		1
Chr3	3182582	.	A	R	0.070177	23	18	4	17	3	22	16	0	22	heterozygous	Intronic		N.A.		0.181818
Chr3	3301822	.	C	M	0.084595	23	17	3	14	2	23	19	0	11	heterozygous	Intronic		N.A.		0.15
Chr3	3356601	.	A	W	0.094242	18	15	3	11	3	17	11	0	33	heterozygous	Intronic		N.A.		0.166667
Chr3	3679535	.	T	W	0.08913	18	15	3	14	3	26	22	2	31	heterozygous	Exonic	AT3G11660	SS	CCA -> P (pos: 3)	0.166667
Chr3	3737090	.	C	Y	0	22	15	6	11	5	21	23	10	32	heterozygous	Exonic	AT3G11840	NS	GCG -> A (pos: 1) => A, T	0.285714
Chr3	3764758	.	C	Y	0	33	21	8	20	8	21	21	3	21	heterozygous	Exonic	AT3G11910	SS	GTG -> V (pos: 3)	0.275862
Chr3	4019239	.	C	Y	0	17	9	6	9	6	21	19	2	20	heterozygous	Exonic	AT3G12660	SS	GTC -> V (pos: 3)	0.4
Chr3	4266721	.	C	M	0.097668	23	16	3	16	3	21	12	0	11	heterozygous	Intronic		N.A.		0.157895
Chr3	4395306	.	G	R	0.092818	22	13	3	10	3	20	12	0	22	heterozygous	Intronic		N.A.		0.1875
Chr3	4547476	.	A	W	0.096891	23	16	3	13	3	24	16	0	33	heterozygous	Intronic		N.A.		0.157895
Chr3	4585322	.	T	W	0.017608	19	14	4	14	3	18	13	0	33	heterozygous	Intronic		N.A.		0.222222
Chr3	4713328	.	C	Y	0	43	29	13	23	12	26	26	0	22	heterozygous	Exonic	AT3G14200	NS	GGG -> G (pos: 2) => G, E	0.309524
Chr3	4740011	.	C	Y	0	22	6	13	6	13	28	27	3	21	heterozygous	Intronic		N.A.		0.684211
Chr3	4747933	.	T	W	0.04994	24	13	3	12	3	23	17	0	33	heterozygous	Intronic		N.A.		0.1875
Chr3	4910035	.	C	Y	0.000106	17	11	5	9	5	23	32	10	32	heterozygous	Exonic	AT3G14595	NS	CCA -> P (pos: 1) => P, S	0.3125
Chr3	4986939	.	G	K	0.029219	11	6	3	5	3	20	11	0	11	heterozygous	Intronic		N.A.		0.333333
Chr3	5043971	.	T	Y	0.097598	25	17	3	16	3	19	15	2	20	heterozygous	Exonic	AT3G14980	NS	AAA -> K (pos: 1) => E, K	0.15
Chr3	5278134	.	T	Y	0.031886	30	22	4	19	4	25	29	10	32	heterozygous	Intronic		N.A.		0.153846
Chr3	5278194	.	G	R	0	28	20	7	20	7	21	26	12	30	heterozygous	Intronic		N.A.		0.259259
Chr3	5278218	.	T	Y	0	37	16	13	15	12	18	24	2	20	heterozygous	Intronic		N.A.		0.448276
Chr3	5278986	.	C	Y	0.006506	31	20	5	15	5	19	21	3	21	heterozygous	Intronic		N.A.		0.2
Chr3	5279462	.	A	R	0	33	18	9	16	9	15	23	1	23	heterozygous	Intronic		N.A.		0.333333
Chr3	5279542	.	T	Y	0	47	34	12	25	11	20	29	3	21	heterozygous	Intronic		N.A.		0.26087
Chr3	5279625	.	T	Y	0	38	27	8	21	8	23	18	0	22	heterozygous	Intronic		N.A.		0.228571
Chr3	5279710	.	A	R	0	48	31	14	26	13	19	24	13	31	heterozygous	Intronic		N.A.		0.311111
Chr3	5279719	.	T	Y	0	44	34	9	28	9	20	21	0	22	heterozygous	Intronic		N.A.		0.209302
Chr3	5279782	.	C	Y	0	47	30	15	25	11	24	24	0	22	heterozygous	Intronic		N.A.		0.333333
Chr3	5280948	.	T	Y	0.008685	42	35	7	30	7	22	18	10	32	heterozygous	Intronic		N.A.		0.166667
Chr3	5281374	.	C	Y	0	60	38	15	29	13	23	24	11	33	heterozygous	Intronic		N.A.		0.283019
Chr3	5282362	.	G	K	0	56	31	15	27	13	17	16	2	13	heterozygous	Intronic		N.A.		0.326087
Chr3	5282421	.	A	W	0.004092	44	35	7	26	7	26	27	1	32	heterozygous	Intronic		N.A.		0.166667
Chr3	5282490	.	G	R	0	40	26	14	23	11	20	24	11	33	heterozygous	Intronic		N.A.		0.35
Chr3	5282504	.	G	K	0	40	25	9	22	9	22	25	23	32	heterozygous	Intronic		N.A.		0.264706
Chr3	5282588	.	C	Y	0	30	21	8	18	7	22	19	0	22	heterozygous	Intronic		N.A.		0.275862
Chr3	5282606	.	T	W	0	39	26	10	22	10	21	25	0	33	heterozygous	Intronic		N.A.		0.277778
Chr3	5282731	.	A	R	0	37	23	10	19	9	22	22	2	20	heterozygous	Intronic		N.A.		0.30303
Chr3	5283129	.	C	Y	0	38	20	15	18	13	26	20	3	21	heterozygous	Intronic		N.A.		0.428571
Chr3	5284447	.	T	W	0	36	27	9	23	7	24	24	13	20	heterozygous	Intronic		N.A.		0.25
Chr3	5285154	.	G	R	0	55	25	28	18	23	22	27	11	33	heterozygous	Intronic		N.A.		0.528302
Chr3	5286430	.	A	R	0	26	17	9	15	9	23	28	1	23	heterozygous	Intronic		N.A.		0.346154
Chr3	5286463	.	G	K	0	29	9	14	7	14	14	24	23	32	heterozygous	Intronic		N.A.		0.608696
Chr3	5341141	.	A	W	0.003717	39	31	6	26	6	25	18	0	33	heterozygous	Intronic		N.A.		0.162162
Chr3	5394153	.	C	Y	0.000524	34	27	6	24	6	24	25	0	22	heterozygous	Exonic	AT3G15940	NS	GAT -> D (pos: 1) => D, N	0.181818
Chr3	5418904	.	A	W	0.003987	20	10	4	10	2	9	12	1	32	heterozygous	Intronic		N.A.		0.285714
Chr3	5470241	.	A	W	0	20	11	6	10	6	13	15	0	33	heterozygous	Intronic		N.A.		0.352941
Chr3	5711835	.	C	Y	0	32	17	14	15	12	23	20	10	32	heterozygous	Intronic		N.A.		0.451613
Chr3	5755767	.	A	M	0.01201	12	5	3	5	3	15	16	0	11	heterozygous	Intronic		N.A.		0.375
Chr3	5995743	.	A	W	0.004262	14	8	3	7	3	9	20	0	33	heterozygous	Intronic		N.A.		0.272727
Chr3	6093088	.	A	W	0	25	15	6	10	6	18	12	0	33	heterozygous	Intronic		N.A.		0.285714
Chr3	6186674	.	A	M	0.087905	24	17	3	16	2	16	25	1	10	heterozygous	Exonic	AT3G18060	SS	ACA -> T (pos: 3)	0.15
Chr3	6221272	.	A	W	0.004239	19	12	4	9	3	17	17	0	33	heterozygous	Intronic		N.A.		0.25
Chr3	6290533	.	T	W	0	17	9	6	9	5	21	14	0	33	heterozygous	Intronic		N.A.		0.4
Chr3	6301972	.	C	Y	0	29	21	6	16	6	27	25	1	23	heterozygous	Intronic		N.A.		0.222222
Chr3	6367032	.	C	Y	0.003756	21	4	12	4	10	23	25	3	21	heterozygous	Intronic		N.A.		0.75
Chr3	6684627	.	T	W	0.097147	24	14	3	13	3	16	12	1	32	heterozygous	Intronic		N.A.		0.176471
Chr3	6726988	.	C	Y	0.000819	32	25	6	20	5	25	28	1	23	heterozygous	Intronic		N.A.		0.193548
Chr3	6902280	.	G	R	0.029232	41	31	6	22	5	23	16	0	22	heterozygous	Intronic		N.A.		0.162162
Chr3	6967394	.	A	W	0.005039	23	11	4	11	4	17	12	0	33	heterozygous	Intronic		N.A.		0.266667
Chr3	7595433	.	A	R	0.000913	33	19	6	17	6	15	13	0	22	heterozygous	Intronic		N.A.		0.24
Chr3	7647482	.	T	W	0.005238	26	16	5	13	4	23	11	0	33	heterozygous	Intronic		N.A.		0.238095
Chr3	7731665	.	A	W	0.000278	27	19	6	16	6	17	17	0	33	heterozygous	Intronic		N.A.		0.24
Chr3	7790699	.	G	R	0.095356	24	13	3	11	3	15	13	10	32	heterozygous	Exonic	AT3G22104	NS	GGA -> G (pos: 1) => R, G	0.1875
Chr3	7896480	.	T	A	0	15	0	15	0	14	0	26	23	23	homozygous	Intronic		N.A.		1
Chr3	7900149	.	A	W	0.066362	23	17	4	14	4	23	11	0	33	heterozygous	Exonic	AT3G22345	NS	TAT -> Y (pos: 2) => Y, F	0.190476
Chr3	7975623	.	C	Y	0	20	10	7	8	7	20	17	10	32	heterozygous	Exonic	AT3G22520	NS	CCT -> P (pos: 1) => P, S	0.411765
Chr3	7981077	.	T	K	0.055176	35	24	5	21	4	15	14	0	11	heterozygous	Intronic		N.A.		0.172414
Chr3	8071318	.	C	M	0	36	17	18	13	15	24	26	22	33	heterozygous	Intronic		N.A.		0.514286
Chr3	8126752	.	T	W	0.09273	20	14	3	12	3	13	11	0	33	heterozygous	Intronic		N.A.		0.176471
Chr3	8127668	.	G	R	0.000509	33	23	7	21	4	23	11	0	22	heterozygous	Intronic		N.A.		0.233333
Chr3	8146728	.	A	R	0.008584	17	11	4	11	3	20	14	0	22	heterozygous	Intronic		N.A.		0.266667
Chr3	8235779	.	T	W	0	18	8	7	8	6	19	15	0	33	heterozygous	Intronic		N.A.		0.466667
Chr3	8463625	.	A	R	0.088775	36	26	5	21	3	28	14	0	22	heterozygous	Intronic		N.A.		0.16129
Chr3	8794277	.	C	Y	0	35	19	14	15	12	23	23	10	32	heterozygous	Exonic	AT3G24260	NS	GTC -> V (pos: 1) => V, I	0.424242
Chr3	8860136	.	G	R	0.032703	26	20	4	18	3	26	22	0	22	heterozygous	Intronic		N.A.		0.166667
Chr3	9039984	.	C	M	0.092865	19	13	3	11	3	16	12	0	11	heterozygous	Intronic		N.A.		0.1875
Chr3	9098469	.	C	Y	0	37	20	9	17	8	23	24	0	22	heterozygous	Exonic	AT3G24890	NS	CTT -> L (pos: 1) => L, F	0.310345
Chr3	9145315	.	A	M	0.011122	28	22	5	19	5	14	18	1	10	heterozygous	Exonic	AT3G25100	NS	AAG -> K (pos: 1) => Q, K	0.185185
Chr3	9272465	.	C	Y	0	21	10	11	10	9	24	23	3	21	heterozygous	Intronic		N.A.		0.52381
Chr3	9288495	.	A	R	0.069026	18	13	3	13	3	12	13	0	22	heterozygous	Intronic		N.A.		0.1875
Chr3	9305734	.	G	K	0.017704	27	18	5	16	4	15	11	0	11	heterozygous	Intronic		N.A.		0.217391
Chr3	9352845	.	T	Y	0.078422	29	22	4	16	4	23	18	0	22	heterozygous	Intronic		N.A.		0.153846
Chr3	9359363	.	C	Y	0.001982	10	3	7	3	7	24	20	0	22	heterozygous	Exonic	AT3G25700	NS	CCG -> P (pos: 1) => P, S	0.7
Chr3	9481149	.	G	K	0.021536	21	12	4	11	3	17	11	0	11	heterozygous	Intronic		N.A.		0.25
Chr3	9576024	.	G	R	0	20	10	6	9	6	18	18	2	20	heterozygous	Intronic		N.A.		0.375
Chr3	9637690	.	C	Y	0	26	14	11	12	11	26	17	10	32	heterozygous	Intronic		N.A.		0.44
Chr3	9882433	.	T	W	0.093535	23	16	3	14	2	13	12	0	33	heterozygous	Intronic		N.A.		0.157895
Chr3	9922398	.	C	Y	0	24	15	9	13	9	23	25	10	32	heterozygous	Exonic	AT3G26920	NS	GCT -> A (pos: 2) => A, V	0.375
Chr3	10033025	.	A	W	0.087441	27	17	4	16	4	14	13	3	30	heterozygous	Intronic		N.A.		0.190476
Chr3	10037655	.	C	Y	0	34	21	7	19	7	22	23	2	20	heterozygous	Intronic		N.A.		0.25
Chr3	10123529	.	T	Y	0.097268	26	16	3	16	2	17	14	0	22	heterozygous	Intronic		N.A.		0.157895
Chr3	10135614	.	G	R	0.089808	29	21	4	20	4	21	13	0	22	heterozygous	Intronic		N.A.		0.16
Chr3	10200575	.	T	A	0	7	0	7	0	7	0	21	12	12	homozygous	Intronic		N.A.		1
Chr3	10202051	.	A	G	0	13	0	11	0	10	0	15	21	21	homozygous	Intronic		N.A.		1
Chr3	10217110	.	C	Y	0.018701	12	9	3	8	3	14	17	0	22	heterozygous	Intronic		N.A.		0.25
Chr3	10282440	.	C	Y	0	21	10	9	9	8	23	31	0	22	heterozygous	Exonic	AT3G27740	NS	GGG -> G (pos: 2) => G, E	0.473684
Chr3	10285502	.	C	Y	0.097421	22	15	3	12	3	21	12	1	23	heterozygous	Intronic		N.A.		0.166667
Chr3	10300478	.	C	Y	0	30	15	13	13	11	19	23	0	22	heterozygous	Intronic		N.A.		0.464286
Chr3	10337285	.	C	Y	0	28	16	11	16	11	21	21	12	30	heterozygous	Intronic		N.A.		0.407407
Chr3	10387212	.	G	S	0.012145	33	22	5	17	5	22	25	2	31	heterozygous	Intronic		N.A.		0.185185
Chr3	10496355	.	C	A	1.5e-05	5	0	4	0	4	0	17	11	11	homozygous	Intronic		N.A.		1
Chr3	10517262	.	T	W	0.092057	29	21	4	16	4	14	11	0	33	heterozygous	Intronic		N.A.		0.16
Chr3	10606254	.	A	W	0.095604	28	22	4	19	4	17	12	0	33	heterozygous	Intronic		N.A.		0.153846
Chr3	10656130	.	A	W	0	21	10	5	9	4	16	14	0	33	heterozygous	Intronic		N.A.		0.333333
Chr3	10728948	.	G	R	0.054201	28	21	4	15	3	20	23	13	31	heterozygous	Intronic		N.A.		0.16
Chr3	10748373	.	T	K	0.070919	27	17	4	13	4	15	16	0	11	heterozygous	Intronic		N.A.		0.190476
Chr3	10749897	.	A	W	0.001756	32	21	6	18	6	20	14	0	33	heterozygous	Intronic		N.A.		0.222222
Chr3	10819439	.	C	T	0.003906	4	0	3	0	3	0	24	0	0	homozygous	Intronic		N.A.		1
Chr3	10882160	.	G	R	0.096834	22	15	3	14	3	22	11	0	22	heterozygous	Intronic		N.A.		0.166667
Chr3	10883450	.	T	Y	0.084613	27	20	4	17	2	21	13	0	22	heterozygous	Intronic		N.A.		0.166667
Chr3	10938306	.	G	R	0.003519	8	4	3	4	3	22	20	0	22	heterozygous	Intronic		N.A.		0.428571
Chr3	10956338	.	A	W	0.035561	21	16	4	16	3	25	11	0	33	heterozygous	Intronic		N.A.		0.2
Chr3	11027794	.	T	K	0	21	8	8	7	7	15	11	0	11	heterozygous	Intronic		N.A.		0.5
Chr3	11042218	.	T	W	0.03889	20	16	4	13	4	20	17	0	33	heterozygous	Intronic		N.A.		0.2
Chr3	11102589	.	C	Y	0	48	21	22	17	17	23	23	12	30	heterozygous	Exonic	AT3G29130	NS	AGT -> S (pos: 2) => S, N	0.511628
Chr3	11106953	.	C	M	0.056634	31	22	5	21	5	19	14	0	11	heterozygous	Intronic		N.A.		0.185185
Chr3	11162715	.	A	W	0.011753	8	5	3	5	2	21	11	0	33	heterozygous	Intronic		N.A.		0.375
Chr3	11169923	.	A	W	0.052029	15	10	3	8	3	16	12	0	33	heterozygous	Intronic		N.A.		0.230769
Chr3	11232133	.	C	Y	0	37	19	15	19	14	21	21	13	31	heterozygous	Intronic		N.A.		0.441176
Chr3	11248676	.	T	K	0.067896	31	20	4	17	4	20	15	0	11	heterozygous	Exonic	AT3G29305	NS	CAC -> H (pos: 2) => P, H	0.166667
Chr3	11347908	.	C	Y	0.082676	18	12	3	12	3	17	11	0	22	heterozygous	Intronic		N.A.		0.2
Chr3	11366311	.	C	Y	0	27	15	10	15	10	18	25	10	32	heterozygous	Intronic		N.A.		0.4
Chr3	11645475	.	C	Y	0.002763	18	12	4	11	4	20	16	10	32	heterozygous	Intronic		N.A.		0.25
Chr3	11662533	.	C	Y	0	25	13	8	11	8	26	25	12	30	heterozygous	Intronic		N.A.		0.380952
Chr3	11697129	.	G	K	0.09703	28	22	4	20	3	22	17	0	11	heterozygous	Intronic		N.A.		0.153846
Chr3	11835976	.	G	R	0.053286	16	10	3	10	3	22	13	0	22	heterozygous	Intronic		N.A.		0.230769
Chr3	11851888	.	A	G	0	24	0	22	0	21	0	24	11	11	homozygous	Intronic		N.A.		1
Chr3	12018048	.	G	R	0.077024	17	12	3	11	3	22	12	0	22	heterozygous	Intronic		N.A.		0.2
Chr3	12193236	.	C	Y	0	25	12	13	11	13	20	22	0	22	heterozygous	Intronic		N.A.		0.52
Chr3	12203514	.	C	Y	0	23	13	6	12	6	19	28	2	20	heterozygous	Intronic		N.A.		0.315789
Chr3	12204337	.	G	R	0	34	25	8	23	8	25	26	0	22	heterozygous	Intronic		N.A.		0.242424
Chr3	12212910	.	A	W	0.000195	17	12	5	10	5	22	19	3	30	heterozygous	Intronic		N.A.		0.294118
Chr3	12234164	.	T	K	0.025404	19	12	4	10	3	12	11	0	11	heterozygous	Intronic		N.A.		0.25
Chr3	12245566	.	T	Y	0	26	18	7	17	5	26	17	11	33	heterozygous	Intronic		N.A.		0.28
Chr3	12245680	.	G	R	0.078929	18	14	3	11	3	25	29	2	20	heterozygous	Intronic		N.A.		0.176471
Chr3	12252621	.	C	Y	0	21	7	11	7	9	24	19	12	30	heterozygous	Intronic		N.A.		0.611111
Chr3	12253140	.	C	Y	0.002518	14	10	4	9	3	18	27	1	23	heterozygous	Intronic		N.A.		0.285714
Chr3	12306670	.	A	C	0	12	0	12	0	11	0	25	1	1	homozygous	Intronic		N.A.		1
Chr3	12495535	.	C	Y	0	13	6	6	5	5	20	20	12	30	heterozygous	Intronic		N.A.		0.5
Chr3	12546792	.	C	Y	4.2e-05	12	7	5	7	5	21	25	11	33	heterozygous	Intronic		N.A.		0.416667
Chr3	12556503	.	A	M	0.087075	34	27	5	22	5	20	13	0	11	heterozygous	Intronic		N.A.		0.15625
Chr3	12648824	.	A	M	0.015906	22	13	4	12	3	12	12	1	10	heterozygous	Intronic		N.A.		0.235294
Chr3	12707522	.	A	W	0.097954	24	17	3	13	3	24	13	0	33	heterozygous	Intronic		N.A.		0.15
Chr3	12709134	.	G	K	0.036788	17	13	3	9	3	20	29	20	31	heterozygous	Intronic		N.A.		0.1875
Chr3	12735509	.	C	Y	0	28	15	12	15	12	25	25	1	23	heterozygous	Intronic		N.A.		0.444444
Chr3	12777980	.	A	T	0	12	0	12	0	10	0	18	11	11	homozygous	Intronic		N.A.		1
Chr3	12813988	.	G	R	0	29	17	6	16	5	18	20	11	33	heterozygous	Intronic		N.A.		0.26087
Chr3	12828581	.	G	R	0	29	17	9	14	9	18	19	13	31	heterozygous	Intronic		N.A.		0.346154
Chr3	12856414	.	T	C	1.5e-05	4	0	4	0	4	0	23	22	22	homozygous	Intronic		N.A.		1
Chr3	12874662	.	A	M	0.05285	26	19	4	17	3	17	16	22	33	heterozygous	Intronic		N.A.		0.173913
Chr3	12892974	.	T	W	0.008804	32	23	5	19	5	23	17	0	33	heterozygous	Intronic		N.A.		0.178571
Chr3	12909257	.	C	Y	0	28	10	16	10	13	23	23	1	23	heterozygous	Exonic	AT3G31910	NS	GAG -> E (pos: 1) => E, K	0.615385
Chr3	12934809	.	C	Y	0	32	20	11	16	11	24	22	1	23	heterozygous	Intronic		N.A.		0.354839
Chr3	12985530	.	T	C	0.076786	15	2	12	2	9	16	27	0	0	homozygous	Intronic		N.A.		0.857143
Chr3	13077754	.	A	C	0.084723	7	1	5	1	5	7	21	11	11	homozygous	Intronic		N.A.		0.833333
Chr3	13142333	.	A	M	0.089099	24	16	3	15	2	23	16	23	32	heterozygous	Intronic		N.A.		0.157895
Chr3	13173985	.	G	R	0.079833	22	14	3	13	3	18	14	0	22	heterozygous	Intronic		N.A.		0.176471
Chr3	13188392	.	C	M	0.056798	6	2	4	2	3	22	28	3	12	heterozygous	Intronic		N.A.		0.666667
Chr3	13190835	.	G	K	0.014163	8	5	3	4	3	25	17	23	32	heterozygous	Intronic		N.A.		0.375
Chr3	13191628	.	G	S	0	31	17	11	17	11	17	15	12	21	heterozygous	Intronic		N.A.		0.392857
Chr3	13191781	.	C	Y	0	33	12	18	11	15	20	20	3	21	heterozygous	Intronic		N.A.		0.6
Chr3	13191808	.	A	R	0	35	23	8	19	7	27	29	11	33	heterozygous	Intronic		N.A.		0.258065
Chr3	13191833	.	G	R	0	34	17	15	15	13	27	28	0	22	heterozygous	Intronic		N.A.		0.46875
Chr3	13191855	.	T	K	0	35	23	11	19	9	25	30	0	11	heterozygous	Intronic		N.A.		0.323529
Chr3	13191925	.	T	Y	0.092897	21	16	3	14	3	25	27	0	22	heterozygous	Intronic		N.A.		0.157895
Chr3	13210696	.	T	Y	0.00224	36	29	6	22	6	26	24	12	30	heterozygous	Intronic		N.A.		0.171429
Chr3	13235046	.	A	G	0	10	0	9	0	9	0	25	21	21	homozygous	Intronic		N.A.		1
Chr3	13245420	.	G	R	0	36	25	8	24	7	25	25	1	23	heterozygous	Intronic		N.A.		0.242424
Chr3	13289129	.	G	T	0	5	0	5	0	4	0	25	3	3	homozygous	Intronic		N.A.		1
Chr3	13308323	.	T	A	0	13	0	12	0	9	0	31	13	13	homozygous	Intronic		N.A.		1
Chr3	13368899	.	C	A	0	18	0	16	0	13	0	26	23	23	homozygous	Exonic	AT3G32410	NS	GCG -> A (pos: 1) => S	1
Chr3	13421618	.	A	G	0.42283	5	1	4	1	4	11	30	21	21	homozygous	Intronic		N.A.		0.8
Chr3	13427373	.	A	C	0	15	0	14	0	12	0	22	10	10	homozygous	Intronic		N.A.		1
Chr3	13537101	.	C	M	0.000446	44	29	7	24	5	22	18	1	10	heterozygous	Intronic		N.A.		0.194444
Chr3	13539723	.	T	Y	0.021194	25	16	4	14	4	17	16	3	21	heterozygous	Intronic		N.A.		0.2
Chr3	13540986	.	A	R	0.0059	27	19	5	18	5	22	22	11	33	heterozygous	Intronic		N.A.		0.208333
Chr3	13568558	.	C	Y	0	24	9	12	9	11	22	25	1	23	heterozygous	Intronic		N.A.		0.571429
Chr3	13589087	.	G	A	1	744	158	500	48	64	21	28	33	33	homozygous	Intronic		N.A.		0.759878
Chr3	13589826	.	C	Y	0.001006	21	16	5	9	2	28	27	13	31	heterozygous	Intronic		N.A.		0.238095
Chr3	13589831	.	T	Y	0	33	25	8	13	3	28	30	3	21	heterozygous	Intronic		N.A.		0.242424
Chr3	13592104	.	G	C	0.769995	5881	716	4444	57	45	23	27	22	22	homozygous	Intronic		N.A.		0.86124
Chr3	13595193	.	A	M	0.03678	26	20	4	17	4	20	27	2	13	heterozygous	Intronic		N.A.		0.166667
Chr3	13595206	.	C	Y	0.058592	18	14	3	12	3	21	30	13	31	heterozygous	Intronic		N.A.		0.176471
Chr3	13595626	.	A	R	0.01448	13	10	3	10	3	22	32	0	22	heterozygous	Intronic		N.A.		0.230769
Chr3	13595653	.	A	R	0.002523	13	8	4	7	4	28	21	10	32	heterozygous	Intronic		N.A.		0.333333
Chr3	13596468	.	T	Y	0	39	28	9	22	8	21	28	10	32	heterozygous	Intronic		N.A.		0.243243
Chr3	13596783	.	C	M	0.092598	20	16	3	15	2	23	28	23	32	heterozygous	Intronic		N.A.		0.157895
Chr3	13596964	.	G	R	0.095291	30	20	4	18	4	25	12	10	32	heterozygous	Intronic		N.A.		0.166667
Chr3	13598146	.	C	M	0.063005	36	28	5	24	5	19	27	20	31	heterozygous	Intronic		N.A.		0.151515
Chr3	13598648	.	C	T	0.999999	52	11	34	8	15	17	17	31	31	homozygous	Intronic		N.A.		0.755556
Chr3	13600256	.	G	K	0	80	61	15	32	6	21	23	21	30	heterozygous	Intronic		N.A.		0.197368
Chr3	13601652	.	C	M	0.004111	8	4	3	4	3	21	21	3	12	heterozygous	Intronic		N.A.		0.428571
Chr3	13613506	.	A	R	0.097546	22	17	3	14	2	21	27	11	33	heterozygous	Intronic		N.A.		0.15
Chr3	13639333	.	C	Y	0	18	11	7	9	5	19	23	1	23	heterozygous	Intronic		N.A.		0.388889
Chr3	13641382	.	A	R	0.035239	26	17	4	15	4	19	16	1	23	heterozygous	Intronic		N.A.		0.190476
Chr3	13656022	.	C	S	0.001244	19	12	5	10	5	23	17	10	23	heterozygous	Intronic		N.A.		0.294118
Chr3	13656058	.	G	R	0.039256	27	21	4	15	3	22	21	0	22	heterozygous	Intronic		N.A.		0.16
Chr3	13656802	.	A	W	0.006268	48	39	7	21	2	24	30	0	33	heterozygous	Intronic		N.A.		0.152174
Chr3	13656831	.	G	S	0	64	47	14	31	7	25	30	22	11	heterozygous	Intronic		N.A.		0.229508
Chr3	13667693	.	G	R	0	45	24	21	18	18	26	26	13	31	heterozygous	Intronic		N.A.		0.466667
Chr3	13685811	.	G	K	0.022734	6	2	3	1	3	25	31	2	13	heterozygous	Intronic		N.A.		0.6
Chr3	13685823	.	C	M	0.00478	7	4	3	3	3	28	20	3	12	heterozygous	Intronic		N.A.		0.428571
Chr3	13700442	.	T	K	0	31	15	15	14	9	23	24	22	33	heterozygous	Intronic		N.A.		0.5
Chr3	13706792	.	T	W	0	78	45	29	33	20	21	25	0	33	heterozygous	Intronic		N.A.		0.391892
Chr3	13707019	.	C	M	0.033356	27	22	5	20	4	25	13	22	33	heterozygous	Intronic		N.A.		0.185185
Chr3	13707193	.	A	M	0.045316	19	14	3	9	3	15	29	1	10	heterozygous	Intronic		N.A.		0.176471
Chr3	13707802	.	A	R	0	31	18	11	17	9	23	21	0	22	heterozygous	Intronic		N.A.		0.37931
Chr3	13709844	.	T	C	0	60	5	53	4	17	19	21	2	2	homozygous	Intronic		N.A.		0.913793
Chr3	13712078	.	A	R	0.006555	23	16	4	15	4	22	24	1	23	heterozygous	Intronic		N.A.		0.2
Chr3	13712143	.	A	R	0.010341	25	15	4	13	4	20	20	12	30	heterozygous	Intronic		N.A.		0.210526
Chr3	13712214	.	T	Y	0	41	30	7	23	3	20	30	2	20	heterozygous	Intronic		N.A.		0.189189
Chr3	13712248	.	A	R	0	48	25	17	22	12	23	20	10	32	heterozygous	Intronic		N.A.		0.404762
Chr3	13712326	.	A	R	0.002976	27	16	4	14	4	24	28	3	21	heterozygous	Intronic		N.A.		0.2
Chr3	13713376	.	T	K	0.000738	12	8	4	6	4	20	27	21	30	heterozygous	Intronic		N.A.		0.333333
Chr3	13713391	.	T	Y	0.067277	19	16	3	12	3	13	24	0	22	heterozygous	Intronic		N.A.		0.157895
Chr3	13714366	.	A	W	0.013543	20	13	4	13	2	19	12	13	20	heterozygous	Intronic		N.A.		0.235294
Chr3	13714613	.	T	Y	0	20	13	6	11	4	23	21	10	32	heterozygous	Intronic		N.A.		0.315789
Chr3	13749956	.	C	M	0	32	23	7	17	7	20	20	21	30	heterozygous	Intronic		N.A.		0.233333
Chr3	13749984	.	G	S	0	64	42	10	32	10	16	20	21	12	heterozygous	Intronic		N.A.		0.192308
Chr3	13750083	.	A	W	0	33	13	19	13	14	26	26	2	31	heterozygous	Intronic		N.A.		0.59375
Chr3	13750281	.	G	S	0.055967	17	14	3	11	3	20	27	11	22	heterozygous	Intronic		N.A.		0.176471
Chr3	13750520	.	A	R	0.096047	21	16	3	15	2	20	17	0	22	heterozygous	Intronic		N.A.		0.157895
Chr3	13751176	.	G	R	0.022039	16	11	3	10	3	28	24	2	20	heterozygous	Intronic		N.A.		0.214286
Chr3	13751196	.	T	Y	0.039903	11	8	3	7	3	27	15	2	20	heterozygous	Intronic		N.A.		0.272727
Chr3	13751293	.	G	S	0.007903	9	6	3	6	3	21	24	11	22	heterozygous	Intronic		N.A.		0.333333
Chr3	13751466	.	C	S	0.048487	24	18	4	11	4	25	24	2	31	heterozygous	Intronic		N.A.		0.181818
Chr3	13751481	.	G	R	0	38	21	9	14	8	19	21	2	20	heterozygous	Intronic		N.A.		0.3
Chr3	13751716	.	T	Y	0.096467	5	1	3	1	3	33	15	1	23	heterozygous	Intronic		N.A.		0.75
Chr3	13751794	.	T	Y	0.006517	9	3	6	3	5	21	21	1	23	heterozygous	Intronic		N.A.		0.666667
Chr3	13751829	.	A	W	0.090513	7	2	4	2	3	5	26	3	30	heterozygous	Intronic		N.A.		0.666667
Chr3	13761897	.	G	K	0.000739	7	4	3	4	3	22	29	2	13	heterozygous	Intronic		N.A.		0.428571
Chr3	13771162	.	A	M	0	17	6	9	6	7	17	20	22	33	heterozygous	Intronic		N.A.		0.6
Chr3	13771165	.	A	M	0	18	8	8	8	7	22	28	0	11	heterozygous	Intronic		N.A.		0.5
Chr3	13774749	.	T	Y	0	28	14	13	11	10	15	24	3	21	heterozygous	Intronic		N.A.		0.481481
Chr3	13775486	.	A	M	2.4e-05	12	5	7	5	6	22	20	20	31	heterozygous	Intronic		N.A.		0.583333
Chr3	13775507	.	C	S	0.032642	17	12	3	12	3	17	22	13	20	heterozygous	Intronic		N.A.		0.2
Chr3	13776372	.	T	Y	0	27	18	7	17	6	17	24	13	31	heterozygous	Intronic		N.A.		0.28
Chr3	13776805	.	C	Y	0	19	6	7	6	5	15	17	12	30	heterozygous	Intronic		N.A.		0.538462
Chr3	13776851	.	G	K	0.083328	19	16	3	13	3	20	25	1	10	heterozygous	Intronic		N.A.		0.157895
Chr3	13778419	.	T	Y	0.011588	37	24	5	18	4	18	23	0	22	heterozygous	Intronic		N.A.		0.172414
Chr3	13778666	.	G	R	0	18	10	6	9	3	19	26	1	23	heterozygous	Intronic		N.A.		0.375
Chr3	13778900	.	G	K	0.003135	18	12	4	11	3	11	23	1	10	heterozygous	Intronic		N.A.		0.25
Chr3	13779027	.	T	K	0	60	39	13	22	10	13	16	1	10	heterozygous	Intronic		N.A.		0.25
Chr3	13779441	.	G	R	0.020615	39	27	5	24	4	22	21	12	30	heterozygous	Intronic		N.A.		0.15625
Chr3	13787610	.	A	M	0.053567	26	19	4	13	4	21	18	2	13	heterozygous	Intronic		N.A.		0.173913
Chr3	13787971	.	G	R	0.000335	10	6	4	6	4	24	30	2	20	heterozygous	Intronic		N.A.		0.4
Chr3	13793651	.	T	W	0.006123	8	4	3	3	3	23	17	11	22	heterozygous	Intronic		N.A.		0.428571
Chr3	13795680	.	C	S	0	35	21	7	18	7	21	25	12	21	heterozygous	Intronic		N.A.		0.25
Chr3	13798483	.	C	Y	0.02129	6	2	3	2	2	21	21	0	22	heterozygous	Intronic		N.A.		0.6
Chr3	13808056	.	T	W	0.012282	20	15	4	14	4	23	30	0	33	heterozygous	Intronic		N.A.		0.210526
Chr3	13809467	.	G	S	0	18	6	11	3	9	23	25	11	22	heterozygous	Intronic		N.A.		0.647059
Chr3	13809646	.	T	W	0.000632	28	19	6	14	6	23	18	10	23	heterozygous	Intronic		N.A.		0.24
Chr3	13809882	.	C	M	0	43	29	11	24	4	22	29	2	13	heterozygous	Intronic		N.A.		0.275
Chr3	13813321	.	T	Y	0	43	16	17	15	13	21	14	3	21	heterozygous	Intronic		N.A.		0.515152
Chr3	13814092	.	C	M	0	36	19	14	19	11	20	19	20	31	heterozygous	Intronic		N.A.		0.424242
Chr3	13814713	.	A	W	0.032852	12	8	3	8	3	21	17	11	22	heterozygous	Intronic		N.A.		0.272727
Chr3	13814833	.	T	Y	0	53	20	19	15	13	17	11	3	21	heterozygous	Intronic		N.A.		0.487179
Chr3	13814855	.	A	R	0.088962	41	28	5	21	5	18	20	10	32	heterozygous	Intronic		N.A.		0.151515
Chr3	13815040	.	C	S	0.024913	14	11	3	10	3	24	24	0	33	heterozygous	Intronic		N.A.		0.214286
Chr3	13815761	.	A	W	0	29	10	18	8	9	16	20	0	33	heterozygous	Intronic		N.A.		0.642857
Chr3	13815889	.	A	R	0.009996	41	25	6	20	6	18	20	2	20	heterozygous	Intronic		N.A.		0.193548
Chr3	13834204	.	A	T	0	15	0	11	0	9	0	28	33	33	homozygous	Intronic		N.A.		1
Chr3	13835101	.	A	R	0	23	16	6	15	6	17	20	2	20	heterozygous	Intronic		N.A.		0.272727
Chr3	13835139	.	G	A	1	107	28	73	18	29	24	24	3	3	homozygous	Intronic		N.A.		0.722772
Chr3	13835241	.	T	A	0.994229	82	13	66	11	16	18	27	32	32	homozygous	Intronic		N.A.		0.835443
Chr3	13835253	.	G	T	0	207	21	174	17	30	21	28	11	11	homozygous	Intronic		N.A.		0.892308
Chr3	13835281	.	C	A	0.99861	117	17	95	14	26	22	27	20	20	homozygous	Intronic		N.A.		0.848214
Chr3	13835553	.	A	M	0	26	17	7	15	5	20	21	22	33	heterozygous	Intronic		N.A.		0.291667
Chr3	13838228	.	A	R	0.000915	13	8	4	8	4	26	21	0	22	heterozygous	Intronic		N.A.		0.333333
Chr3	13838988	.	T	C	1	245	65	173	31	33	26	29	22	22	homozygous	Intronic		N.A.		0.726891
Chr3	13839002	.	T	C	0	68	0	55	0	19	0	25	12	12	homozygous	Intronic		N.A.		1
Chr3	13839624	.	C	Y	0.004229	19	14	4	12	4	27	22	2	20	heterozygous	Intronic		N.A.		0.222222
Chr3	13845785	.	T	Y	0	39	22	10	16	8	21	19	0	22	heterozygous	Intronic		N.A.		0.3125
Chr3	13845815	.	C	Y	0	65	48	11	29	6	21	29	10	32	heterozygous	Intronic		N.A.		0.186441
Chr3	13845915	.	A	R	0.059167	40	24	5	18	4	16	22	1	23	heterozygous	Intronic		N.A.		0.172414
Chr3	13852865	.	G	S	0	36	17	7	15	7	18	18	10	23	heterozygous	Intronic		N.A.		0.291667
Chr3	13853038	.	G	R	0.001391	16	10	4	10	3	17	23	3	21	heterozygous	Intronic		N.A.		0.285714
Chr3	13853893	.	A	R	0.001177	9	3	4	3	2	30	28	0	22	heterozygous	Intronic		N.A.		0.571429
Chr3	13854014	.	A	M	0.057842	30	18	4	16	4	16	23	1	10	heterozygous	Intronic		N.A.		0.181818
Chr3	13861322	.	C	S	0.005158	14	8	3	8	3	21	20	10	23	heterozygous	Intronic		N.A.		0.272727
Chr3	13869661	.	T	W	0.049388	6	2	4	2	3	29	18	1	32	heterozygous	Intronic		N.A.		0.666667
Chr3	13869760	.	T	G	0.003906	4	0	3	0	3	0	19	22	22	homozygous	Intronic		N.A.		1
Chr3	13980898	.	C	T	0	12	0	12	0	11	0	22	32	32	homozygous	Intronic		N.A.		1
Chr3	14002319	.	T	K	0.079173	16	11	3	11	3	18	11	0	11	heterozygous	Intronic		N.A.		0.214286
Chr3	14011529	.	A	M	0.078834	25	19	4	13	3	16	12	2	13	heterozygous	Intronic		N.A.		0.173913
Chr3	14073637	.	T	Y	0.043805	19	16	3	15	3	25	29	10	32	heterozygous	Intronic		N.A.		0.157895
Chr3	14077848	.	C	Y	0	18	10	8	9	7	23	19	2	20	heterozygous	Intronic		N.A.		0.444444
Chr3	14078875	.	T	W	0.065748	17	14	3	12	3	30	27	0	33	heterozygous	Intronic		N.A.		0.176471
Chr3	14079117	.	C	Y	0.007538	10	7	3	6	3	22	26	11	33	heterozygous	Intronic		N.A.		0.3
Chr3	14079162	.	G	K	0.000982	40	30	7	23	7	21	26	3	12	heterozygous	Intronic		N.A.		0.189189
Chr3	14172544	.	C	Y	0	17	7	9	7	8	17	27	11	33	heterozygous	Intronic		N.A.		0.5625
Chr3	14172670	.	A	M	0.000569	12	5	4	4	4	12	17	22	33	heterozygous	Intronic		N.A.		0.444444
Chr3	14173368	.	G	S	0.001481	12	6	4	5	4	16	13	1	32	heterozygous	Intronic		N.A.		0.4
Chr3	14173424	.	T	Y	0.000357	31	23	6	16	5	25	24	2	20	heterozygous	Intronic		N.A.		0.206897
Chr3	14173427	.	G	S	0.00099	28	19	5	15	4	23	26	12	21	heterozygous	Intronic		N.A.		0.208333
Chr3	14173443	.	A	W	0.000258	10	6	4	6	3	20	22	2	31	heterozygous	Intronic		N.A.		0.4
Chr3	14176882	.	C	M	0.054704	10	2	7	2	5	32	27	22	33	heterozygous	Intronic		N.A.		0.777778
Chr3	14180253	.	T	K	0	48	34	9	21	6	21	17	3	12	heterozygous	Intronic		N.A.		0.209302
Chr3	14180355	.	C	Y	0.093808	21	14	3	14	3	25	15	11	33	heterozygous	Intronic		N.A.		0.176471
Chr3	14181002	.	G	S	0	54	34	17	27	14	24	27	1	32	heterozygous	Intronic		N.A.		0.333333
Chr3	14186119	.	C	Y	0	42	28	9	23	9	24	23	11	33	heterozygous	Intronic		N.A.		0.243243
Chr3	14186147	.	C	M	0.028579	51	35	7	30	7	19	18	21	30	heterozygous	Intronic		N.A.		0.166667
Chr3	14187145	.	G	R	0	38	27	7	17	5	27	26	3	21	heterozygous	Intronic		N.A.		0.205882
Chr3	14187204	.	G	R	0.053668	21	17	3	13	3	19	31	1	23	heterozygous	Intronic		N.A.		0.15
Chr3	14189287	.	G	R	0.044546	17	9	3	8	3	24	13	0	22	heterozygous	Intronic		N.A.		0.25
Chr3	14190625	.	A	M	0.028665	10	7	3	6	3	21	13	22	33	heterozygous	Intronic		N.A.		0.3
Chr3	14190649	.	T	K	0	29	18	9	13	7	12	25	0	11	heterozygous	Intronic		N.A.		0.333333
Chr3	14190737	.	C	Y	0.005189	43	35	7	26	6	26	26	12	30	heterozygous	Intronic		N.A.		0.166667
Chr3	14190754	.	A	R	0.004919	37	28	6	24	6	23	31	13	31	heterozygous	Intronic		N.A.		0.176471
Chr3	14190756	.	A	R	0	35	19	15	18	13	26	24	12	30	heterozygous	Intronic		N.A.		0.441176
Chr3	14208082	.	G	R	0.025123	30	21	5	19	5	15	19	11	33	heterozygous	Intronic		N.A.		0.192308
Chr3	14208090	.	C	Y	0.007419	57	41	8	22	8	16	13	1	23	heterozygous	Intronic		N.A.		0.163265
Chr3	14208309	.	C	M	0.000846	47	34	6	24	3	20	26	1	10	heterozygous	Intronic		N.A.		0.15
Chr3	14208323	.	C	S	0	35	17	15	14	13	24	24	0	33	heterozygous	Intronic		N.A.		0.46875
Chr3	14208327	.	G	K	0	47	37	7	27	5	24	25	2	13	heterozygous	Intronic		N.A.		0.159091
Chr3	14211441	.	C	Y	0	37	24	11	21	9	18	22	3	21	heterozygous	Intronic		N.A.		0.314286
Chr3	14212221	.	G	S	0	69	15	53	13	23	22	26	20	13	heterozygous	Intronic		N.A.		0.779412
Chr3	14212338	.	T	W	0.000258	28	22	6	19	6	25	29	0	33	heterozygous	Intronic		N.A.		0.214286
Chr3	14212708	.	G	R	0.004693	19	14	4	12	4	27	25	12	30	heterozygous	Intronic		N.A.		0.222222
Chr3	14214124	.	G	R	0.003012	14	10	4	10	3	17	21	12	30	heterozygous	Intronic		N.A.		0.285714
Chr3	14214171	.	T	W	0	34	26	7	21	5	22	26	11	22	heterozygous	Intronic		N.A.		0.212121
Chr3	14214808	.	T	Y	0.000884	23	18	5	15	5	22	23	0	22	heterozygous	Intronic		N.A.		0.217391
Chr3	14214835	.	A	M	0	42	25	9	20	8	19	16	1	10	heterozygous	Intronic		N.A.		0.264706
Chr3	14214854	.	C	M	0	46	25	19	19	14	18	13	1	10	heterozygous	Intronic		N.A.		0.431818
Chr3	14214924	.	C	Y	0	39	30	7	24	6	20	29	11	33	heterozygous	Intronic		N.A.		0.189189
Chr3	14215177	.	G	K	0.011514	12	9	3	7	3	28	29	2	13	heterozygous	Intronic		N.A.		0.25
Chr3	14215309	.	G	R	0.012846	13	9	3	9	2	22	25	3	21	heterozygous	Intronic		N.A.		0.25
Chr3	14215451	.	C	M	0	41	28	8	25	8	26	27	0	11	heterozygous	Intronic		N.A.		0.222222
Chr3	14215498	.	C	R	0	38	12	18	8	15	21	14	1	23	heterozygous	Intronic		N.A.		0.6
Chr3	14215524	.	G	R	0	21	10	7	9	7	18	19	1	23	heterozygous	Intronic		N.A.		0.411765
Chr3	14215761	.	G	R	0	36	27	8	22	6	23	26	10	32	heterozygous	Intronic		N.A.		0.228571
Chr3	14215941	.	A	R	0.057555	22	16	3	14	3	15	27	12	30	heterozygous	Intronic		N.A.		0.157895
Chr3	14217303	.	C	Y	0	60	30	22	22	13	14	17	13	31	heterozygous	Intronic		N.A.		0.423077
Chr3	14217319	.	T	Y	0.015972	44	31	6	20	5	19	24	0	22	heterozygous	Intronic		N.A.		0.162162
Chr3	14217355	.	T	Y	0	41	24	13	17	10	20	18	1	23	heterozygous	Intronic		N.A.		0.351351
Chr3	14217555	.	T	Y	0.015069	18	13	4	11	4	15	23	1	23	heterozygous	Intronic		N.A.		0.235294
Chr3	14217623	.	A	M	0.000122	19	13	5	13	3	17	22	22	33	heterozygous	Intronic		N.A.		0.277778
Chr3	14217773	.	A	R	0.034891	45	29	6	23	6	13	17	3	21	heterozygous	Intronic		N.A.		0.171429
Chr3	14218130	.	A	M	0	41	19	16	16	13	26	17	22	33	heterozygous	Intronic		N.A.		0.457143
Chr3	14218370	.	T	Y	0	39	23	8	17	8	25	26	10	32	heterozygous	Intronic		N.A.		0.258065
Chr3	14218584	.	C	Y	0	25	17	8	12	6	24	22	3	21	heterozygous	Intronic		N.A.		0.32
Chr3	14218593	.	T	W	0.003342	26	20	5	13	5	28	22	2	31	heterozygous	Intronic		N.A.		0.2
Chr3	14219863	.	C	M	0.001619	9	6	3	6	2	8	25	0	11	heterozygous	Intronic		N.A.		0.333333
Chr3	14220043	.	C	Y	0	24	14	7	12	6	24	23	2	20	heterozygous	Intronic		N.A.		0.333333
Chr3	14221871	.	A	M	0.00301	10	4	3	4	2	14	24	1	10	heterozygous	Intronic		N.A.		0.428571
Chr3	14222186	.	T	W	0	27	18	8	17	7	22	29	0	33	heterozygous	Intronic		N.A.		0.307692
Chr3	14222345	.	A	W	0.032528	32	26	5	22	5	24	21	3	30	heterozygous	Intronic		N.A.		0.16129
Chr3	14223710	.	G	R	0	41	27	8	17	6	25	20	10	32	heterozygous	Intronic		N.A.		0.228571
Chr3	14223773	.	C	Y	0	46	23	20	19	16	20	25	12	30	heterozygous	Intronic		N.A.		0.465116
Chr3	14223878	.	A	C	0.11077	127	17	106	15	35	21	28	13	13	homozygous	Intronic		N.A.		0.861789
Chr3	14223957	.	C	S	0	25	13	8	13	6	22	21	13	20	heterozygous	Intronic		N.A.		0.380952
Chr3	14223989	.	A	R	0	79	52	13	31	9	21	24	30	12	heterozygous	Intronic		N.A.		0.2
Chr3	14224039	.	A	M	0.001847	20	16	4	14	4	22	28	0	11	heterozygous	Intronic		N.A.		0.2
Chr3	14224282	.	T	K	0.003034	17	9	4	9	4	15	24	23	32	heterozygous	Intronic		N.A.		0.307692
Chr3	14224416	.	G	K	0	40	21	12	17	11	22	18	23	32	heterozygous	Intronic		N.A.		0.363636
Chr3	14224441	.	A	W	0	38	28	8	24	6	23	24	0	33	heterozygous	Intronic		N.A.		0.222222
Chr3	14224523	.	C	S	0.013178	42	34	6	22	4	21	23	13	20	heterozygous	Intronic		N.A.		0.15
Chr3	14224784	.	T	Y	0	24	14	7	12	5	24	26	1	23	heterozygous	Intronic		N.A.		0.333333
Chr3	14224943	.	T	W	0.001808	29	23	6	17	4	25	26	0	33	heterozygous	Intronic		N.A.		0.206897
Chr3	14224972	.	T	W	0.064472	27	19	4	16	4	24	19	10	23	heterozygous	Intronic		N.A.		0.173913
Chr3	14225002	.	A	R	0	29	11	9	11	8	19	14	12	30	heterozygous	Intronic		N.A.		0.45
Chr3	14225009	.	G	R	0	38	22	8	19	6	23	28	11	33	heterozygous	Intronic		N.A.		0.266667
Chr3	14225013	.	C	Y	0	48	30	12	25	10	26	17	3	21	heterozygous	Intronic		N.A.		0.285714
Chr3	14234908	.	A	W	0.002042	11	7	4	6	4	18	11	0	33	heterozygous	Intronic		N.A.		0.363636
Chr3	14291891	.	A	G	0	17	0	13	0	13	0	28	23	23	homozygous	Intronic		N.A.		1
Chr3	14299395	.	A	R	0.001824	8	4	4	3	4	25	14	0	22	heterozygous	Intronic		N.A.		0.5
Chr3	14314017	.	T	Y	0.085364	29	20	4	20	4	24	22	11	33	heterozygous	Intronic		N.A.		0.166667
Chr3	14314030	.	A	R	8.1e-05	23	17	6	17	6	19	22	2	20	heterozygous	Intronic		N.A.		0.26087
Chr3	14314833	.	T	Y	0	52	36	13	30	13	21	27	3	21	heterozygous	Exonic	AT3G42160	NS	TTA -> L (pos: 2) => S, L	0.265306
Chr3	14314851	.	C	Y	0	51	36	15	30	14	25	24	10	32	heterozygous	Exonic	AT3G42160	NS	GCT -> A (pos: 2) => A, V	0.294118
Chr3	14314912	.	T	Y	0.007749	42	30	6	24	6	24	24	12	30	heterozygous	Exonic	AT3G42160	SS	CGT -> R (pos: 3)	0.166667
Chr3	14314936	.	C	Y	0.015919	37	29	6	24	6	24	20	1	23	heterozygous	Exonic	AT3G42160	SS	CTC -> L (pos: 3)	0.171429
Chr3	14314940	.	A	M	0	41	28	9	25	9	21	23	1	10	heterozygous	Exonic	AT3G42160	NS	AAT -> N (pos: 1) => H, N	0.243243
Chr3	14314988	.	C	Y	0.021078	22	17	4	15	4	21	24	10	32	heterozygous	Exonic	AT3G42160	NS	CCG -> P (pos: 1) => P, S	0.190476
Chr3	14339065	.	C	Y	0.017358	24	16	4	11	4	18	24	3	21	heterozygous	Intronic		N.A.		0.2
Chr3	14358132	.	T	G	0	11	0	11	0	9	0	28	2	2	homozygous	Intronic		N.A.		1
Chr3	14374517	.	A	R	0.085689	33	20	4	18	4	19	13	12	30	heterozygous	Intronic		N.A.		0.166667
Chr3	14421235	.	A	C	0	9	0	7	0	6	0	25	32	32	homozygous	Intronic		N.A.		1
Chr3	14437743	.	G	R	0	37	27	6	23	5	23	28	10	32	heterozygous	Intronic		N.A.		0.181818
Chr3	14475873	.	A	R	0	46	24	17	19	14	22	25	13	31	heterozygous	Intronic		N.A.		0.414634
Chr3	14476557	.	T	A	0	30	2	24	2	22	19	22	3	3	homozygous	Intronic		N.A.		0.923077
Chr3	14480732	.	C	Y	0	33	23	9	18	8	26	28	13	31	heterozygous	Intronic		N.A.		0.28125
Chr3	14518339	.	C	G	0	21	0	21	0	17	0	23	12	12	homozygous	Exonic	AT3G42390	SS	GTG -> V (pos: 3)	1
Chr3	14587464	.	A	R	0.004818	34	27	5	20	5	18	28	3	21	heterozygous	Intronic		N.A.		0.15625
Chr3	14612706	.	A	G	0.96255	10	3	7	3	7	12	23	2	2	homozygous	Intronic		N.A.		0.7
Chr3	14626463	.	C	T	1.5e-05	4	0	4	0	4	0	13	30	30	homozygous	Intronic		N.A.		1
Chr3	14628486	.	A	G	0	14	0	14	0	12	0	21	23	23	homozygous	Intronic		N.A.		1
Chr3	14744693	.	C	Y	0	22	10	11	9	7	28	27	1	23	heterozygous	Intronic		N.A.		0.52381
Chr3	14796169	.	C	G	0	5	0	5	0	5	0	18	1	1	homozygous	Intronic		N.A.		1
Chr3	14798289	.	T	G	0	12	0	12	0	12	0	25	3	3	homozygous	Intronic		N.A.		1
Chr3	14798307	.	A	C	0	9	0	9	0	9	0	24	3	3	homozygous	Intronic		N.A.		1
Chr3	14798567	.	G	A	0	7	0	5	0	5	0	24	30	30	homozygous	Intronic		N.A.		1
Chr3	14798569	.	C	A	0	7	0	5	0	5	0	23	3	3	homozygous	Intronic		N.A.		1
Chr3	14814064	.	C	T	1.5e-05	4	0	4	0	4	0	24	3	3	homozygous	Intronic		N.A.		1
Chr3	14814086	.	G	A	0	6	0	6	0	6	0	30	30	30	homozygous	Intronic		N.A.		1
Chr3	14814598	.	C	T	1.5e-05	5	0	4	0	4	0	24	0	0	homozygous	Intronic		N.A.		1
Chr3	14814634	.	A	G	0.568833	6	1	5	1	5	27	25	32	32	homozygous	Intronic		N.A.		0.833333
Chr3	14857157	.	C	Y	0.00143	13	9	4	8	4	24	26	3	21	heterozygous	Intronic		N.A.		0.307692
Chr3	15020993	.	A	R	0.024213	21	15	4	12	4	17	17	0	22	heterozygous	Intronic		N.A.		0.210526
Chr3	15082766	.	A	R	0.047498	20	14	3	13	3	13	25	10	32	heterozygous	Intronic		N.A.		0.176471
Chr3	15122587	.	C	Y	0.097621	22	15	3	13	3	25	14	0	22	heterozygous	Intronic		N.A.		0.166667
Chr3	15140112	.	G	R	0.011823	22	18	4	15	4	28	24	11	33	heterozygous	Intronic		N.A.		0.181818
Chr3	15140395	.	T	Y	0.011034	31	22	5	15	5	20	21	2	20	heterozygous	Intronic		N.A.		0.185185
Chr3	15140795	.	C	M	0	24	10	6	10	6	12	20	3	12	heterozygous	Exonic	AT3G43148	SS	GCC -> A (pos: 3)	0.375
Chr3	15141009	.	C	M	0.005113	32	22	5	20	5	20	23	1	10	heterozygous	Intronic		N.A.		0.185185
Chr3	15141037	.	T	K	0.002198	27	18	5	14	5	20	22	2	13	heterozygous	Intronic		N.A.		0.217391
Chr3	15141087	.	T	Y	0.090931	20	16	3	13	3	27	18	2	20	heterozygous	Intronic		N.A.		0.157895
Chr3	15143456	.	C	Y	0	28	19	7	17	5	19	28	0	22	heterozygous	Intronic		N.A.		0.269231
Chr3	15143782	.	T	Y	0.00291	11	6	3	6	3	27	27	2	20	heterozygous	Exonic	AT3G43150	SS	TTG -> L (pos: 1)	0.333333
Chr3	15144644	.	C	Y	0	23	16	6	14	6	20	23	3	21	heterozygous	Intronic		N.A.		0.272727
Chr3	15144917	.	A	R	0	21	12	6	11	6	17	28	2	20	heterozygous	Intronic		N.A.		0.333333
Chr3	15144983	.	C	M	0.079841	29	21	4	18	4	16	20	23	32	heterozygous	Intronic		N.A.		0.16
Chr3	15145418	.	C	Y	0	42	34	8	22	8	27	31	10	32	heterozygous	Intronic		N.A.		0.190476
Chr3	15178882	.	G	R	0.095316	25	16	3	15	3	19	17	13	31	heterozygous	Exonic	AT3G43180	NS	CGT -> R (pos: 2) => H, R	0.157895
Chr3	15251642	.	A	W	0.014507	15	10	3	9	3	14	31	3	30	heterozygous	Intronic		N.A.		0.230769
Chr3	15258326	.	T	W	0	23	15	6	13	6	24	27	11	22	heterozygous	Intronic		N.A.		0.285714
Chr3	15261895	.	T	A	0.340345	6	1	4	1	4	9	22	21	21	homozygous	Intronic		N.A.		0.8
Chr3	15279827	.	T	G	0	24	0	23	0	18	0	24	2	2	homozygous	Intronic		N.A.		1
Chr3	15300503	.	A	R	0.005931	28	23	5	18	5	27	28	0	22	heterozygous	Intronic		N.A.		0.178571
Chr3	15300505	.	A	R	0.002947	25	19	5	15	5	26	31	3	21	heterozygous	Intronic		N.A.		0.208333
Chr3	15301684	.	A	R	0.036645	32	23	5	19	4	23	16	1	23	heterozygous	Intronic		N.A.		0.178571
Chr3	15301769	.	G	K	0	54	43	10	34	9	26	28	2	13	heterozygous	Intronic		N.A.		0.188679
Chr3	15304588	.	T	Y	0	26	19	6	15	6	20	26	2	20	heterozygous	Intronic		N.A.		0.24
Chr3	15305365	.	A	R	0	60	38	18	29	17	25	28	11	33	heterozygous	Intronic		N.A.		0.321429
Chr3	15305389	.	A	R	0	63	31	25	24	21	22	25	12	30	heterozygous	Intronic		N.A.		0.446429
Chr3	15305451	.	A	R	0	32	24	7	19	7	22	26	1	23	heterozygous	Intronic		N.A.		0.225806
Chr3	15416500	.	T	W	0.092781	19	14	3	13	3	22	12	1	32	heterozygous	Intronic		N.A.		0.176471
Chr3	15456687	.	A	R	0.003442	7	4	3	4	3	21	24	3	21	heterozygous	Intronic		N.A.		0.428571
Chr3	15479156	.	A	G	0	7	0	7	0	7	0	27	22	22	homozygous	Exonic	AT3G43572	SS	TTT -> F (pos: 3)	1
Chr3	15483354	.	T	W	0.06397	21	13	3	11	3	17	14	0	33	heterozygous	Intronic		N.A.		0.1875
Chr3	15495045	.	C	Y	0	26	17	8	16	8	26	23	10	32	heterozygous	Intronic		N.A.		0.32
Chr3	15566611	.	A	W	0.004576	16	9	4	9	3	9	13	0	33	heterozygous	Intronic		N.A.		0.307692
Chr3	15597586	.	G	R	0.003926	16	10	4	9	4	15	15	0	22	heterozygous	Intronic		N.A.		0.285714
Chr3	15661985	.	C	Y	0.000809	31	24	6	18	6	24	18	2	20	heterozygous	Intronic		N.A.		0.2
Chr3	15715481	.	C	Y	0.083733	18	14	3	13	3	25	16	1	23	heterozygous	Intronic		N.A.		0.176471
Chr3	15716070	.	G	R	0.009633	34	28	6	24	6	20	20	10	32	heterozygous	Intronic		N.A.		0.176471
Chr3	15716090	.	C	Y	0	40	26	10	23	10	19	25	3	21	heterozygous	Intronic		N.A.		0.277778
Chr3	15716179	.	T	Y	0	29	21	7	18	5	20	21	0	22	heterozygous	Intronic		N.A.		0.25
Chr3	15716584	.	A	M	0.053105	16	11	3	9	2	22	21	21	30	heterozygous	Intronic		N.A.		0.214286
Chr3	15716686	.	A	R	0	47	24	18	21	17	23	25	12	30	heterozygous	Intronic		N.A.		0.428571
Chr3	15716890	.	A	W	0	78	53	22	43	20	25	26	10	23	heterozygous	Intronic		N.A.		0.293333
Chr3	15716917	.	T	W	0	47	31	15	23	15	26	27	13	20	heterozygous	Intronic		N.A.		0.326087
Chr3	15716971	.	T	K	0	30	12	10	12	10	20	18	1	10	heterozygous	Intronic		N.A.		0.454545
Chr3	15717241	.	A	R	0.000656	9	5	4	5	4	19	20	10	32	heterozygous	Intronic		N.A.		0.444444
Chr3	15717345	.	T	Y	0	21	9	12	8	11	25	27	13	31	heterozygous	Intronic		N.A.		0.571429
Chr3	15717464	.	A	W	0	39	17	22	12	18	24	25	11	22	heterozygous	Intronic		N.A.		0.564103
Chr3	15717482	.	G	R	0	46	36	9	22	8	17	20	12	30	heterozygous	Intronic		N.A.		0.2
Chr3	15719178	.	C	S	0	40	31	8	26	7	27	21	0	33	heterozygous	Intronic		N.A.		0.205128
Chr3	15734560	.	G	K	0	27	17	10	13	9	23	26	22	33	heterozygous	Intronic		N.A.		0.37037
Chr3	15812528	.	T	W	0.096917	34	28	5	21	5	22	11	0	33	heterozygous	Intronic		N.A.		0.151515
Chr3	15841955	.	C	M	0.010994	17	11	4	9	4	10	11	0	11	heterozygous	Intronic		N.A.		0.266667
Chr3	16129999	.	A	W	0.058975	26	17	4	15	4	19	13	0	33	heterozygous	Intronic		N.A.		0.190476
Chr3	16134159	.	G	K	0.005145	25	15	5	14	4	19	11	0	11	heterozygous	Intronic		N.A.		0.25
Chr3	16175853	.	T	K	0.041852	16	10	3	10	3	9	12	0	11	heterozygous	Intronic		N.A.		0.230769
Chr3	16205420	.	G	K	0.052425	17	10	3	8	2	16	11	0	11	heterozygous	Intronic		N.A.		0.230769
Chr3	16261889	.	T	A	0.115069	5	1	4	1	4	5	23	33	33	homozygous	Intronic		N.A.		0.8
Chr3	16362587	.	A	C	0	25	0	22	0	18	0	27	32	32	homozygous	Exonic	AT3G44820	NS	AAT -> N (pos: 3) => K	1
Chr3	16380749	.	A	W	0.093023	30	21	4	19	4	24	11	0	33	heterozygous	Exonic	AT3G44860	NS	TAT -> Y (pos: 2) => Y, F	0.16
Chr3	16408039	.	G	A	0	25	0	19	0	16	0	22	1	1	homozygous	Intronic		N.A.		1
Chr3	16422061	.	A	R	0.040054	26	22	4	17	3	22	28	0	22	heterozygous	Intronic		N.A.		0.153846
Chr3	16472909	.	C	Y	0	24	15	7	12	7	17	20	10	32	heterozygous	Exonic	AT3G45040	NS	TGG -> W (pos: 3) => W, *	0.318182
Chr3	16500894	.	A	G	1.5e-05	5	0	4	0	4	0	27	32	32	homozygous	Intronic		N.A.		1
Chr3	16543996	.	C	Y	0	26	13	12	11	11	24	16	0	22	heterozygous	Intronic		N.A.		0.48
Chr3	16578387	.	G	S	0.05994	33	27	5	22	4	25	29	2	31	heterozygous	Exonic	AT3G45245	NS	GAA -> E (pos: 1) => Q, E	0.15625
Chr3	16732732	.	T	W	0.089095	26	16	3	12	2	18	15	0	33	heterozygous	Intronic		N.A.		0.157895
Chr3	16750249	.	G	R	0	31	17	12	15	9	28	23	12	30	heterozygous	Exonic	AT3G45630	NS	TCA -> S (pos: 2) => L, S	0.413793
Chr3	16767702	.	C	M	0.045864	34	24	5	16	3	20	14	0	11	heterozygous	Intronic		N.A.		0.172414
Chr3	16783268	.	A	R	0.020285	16	10	3	10	2	17	28	13	31	heterozygous	Exonic	AT3G45710	SS	CCA -> P (pos: 3)	0.230769
Chr3	16798051	.	C	Y	0	41	25	14	18	13	21	23	12	30	heterozygous	Intronic		N.A.		0.358974
Chr3	16804881	.	A	W	0.08655	19	14	3	12	2	22	14	0	33	heterozygous	Intronic		N.A.		0.176471
Chr3	16813269	.	C	Y	0	16	7	8	7	7	19	20	3	21	heterozygous	Intronic		N.A.		0.533333
Chr3	16857122	.	C	Y	0	45	26	15	21	14	23	23	13	31	heterozygous	Exonic	AT3G45850	NS	GCT -> A (pos: 1) => A, T	0.365854
Chr3	16999833	.	A	M	0.006809	11	5	3	5	3	11	17	0	11	heterozygous	Intronic		N.A.		0.375
Chr3	17080202	.	G	R	0.065118	19	13	3	10	2	23	30	11	33	heterozygous	Intronic		N.A.		0.1875
Chr3	17249413	.	G	K	0.001162	12	4	4	4	3	19	13	0	11	heterozygous	Intronic		N.A.		0.5
Chr3	17400898	.	C	Y	0	23	13	9	12	9	19	26	2	20	heterozygous	Exonic	AT3G47250	SS	AGG -> R (pos: 3)	0.409091
Chr3	17537568	.	A	W	0.030093	36	22	5	21	4	22	11	0	33	heterozygous	Intronic		N.A.		0.185185
Chr3	17599467	.	G	R	0.082395	16	11	3	11	3	21	11	0	22	heterozygous	Intronic		N.A.		0.214286
Chr3	17619223	.	T	W	0.088294	20	13	3	12	2	13	13	0	33	heterozygous	Intronic		N.A.		0.1875
Chr3	17675837	.	C	Y	0	31	16	11	13	11	26	22	1	23	heterozygous	Exonic	AT3G47910	SS	CTG -> L (pos: 3)	0.407407
Chr3	17702589	.	T	W	0.096066	32	20	4	19	4	18	11	0	33	heterozygous	Intronic		N.A.		0.166667
Chr3	17738263	.	A	C	0	7	0	6	0	6	0	19	31	31	homozygous	Exonic	AT3G48050	SS	GTT -> V (pos: 3)	1
Chr3	17757180	.	T	W	0	34	17	16	15	14	28	24	3	30	heterozygous	Exonic	AT3G48090	NS	AAT -> N (pos: 2) => I, N	0.484848
Chr3	17879683	.	A	M	0.064736	16	13	3	12	2	21	18	0	11	heterozygous	Exonic	AT3G48280	SS	ACA -> T (pos: 3)	0.1875
Chr3	17896209	.	T	W	0.09582	20	16	3	12	2	22	13	0	33	heterozygous	Intronic		N.A.		0.157895
Chr3	17932412	.	C	Y	0	23	11	9	10	8	20	19	0	22	heterozygous	Intronic		N.A.		0.45
Chr3	17949209	.	T	W	0.096768	20	16	3	14	3	22	13	0	33	heterozygous	Intronic		N.A.		0.157895
Chr3	17980499	.	C	Y	0	48	25	19	23	15	25	21	10	32	heterozygous	Intronic		N.A.		0.431818
Chr3	18070166	.	A	R	0.091017	17	13	3	11	3	19	13	2	20	heterozygous	Intronic		N.A.		0.1875
Chr3	18087157	.	C	Y	0	32	15	17	13	15	20	20	12	30	heterozygous	Intronic		N.A.		0.53125
Chr3	18275285	.	A	W	0.030425	16	9	3	9	3	15	11	0	33	heterozygous	Intronic		N.A.		0.25
Chr3	18310149	.	G	R	0.000435	14	8	4	8	4	23	24	0	22	heterozygous	Intronic		N.A.		0.333333
Chr3	18476876	.	A	R	0.004294	12	6	4	4	3	17	11	0	22	heterozygous	Intronic		N.A.		0.4
Chr3	18516577	.	T	W	0.07984	26	20	4	16	4	19	11	0	33	heterozygous	Intronic		N.A.		0.166667
Chr3	18551404	.	A	R	0.010897	27	15	4	13	4	15	18	0	22	heterozygous	Intronic		N.A.		0.210526
Chr3	18568416	.	T	W	0.008052	20	9	4	9	4	16	12	0	33	heterozygous	Intronic		N.A.		0.307692
Chr3	18633361	.	T	W	0.051545	34	21	4	16	4	15	19	0	33	heterozygous	Intronic		N.A.		0.16
Chr3	18643225	.	C	M	0.064994	34	22	5	18	4	22	11	21	30	heterozygous	Intronic		N.A.		0.185185
Chr3	18738148	.	A	T	1.5e-05	5	0	4	0	3	0	17	13	13	homozygous	Intronic		N.A.		1
Chr3	18761602	.	A	R	0.089622	21	13	3	13	3	20	12	0	22	heterozygous	Intronic		N.A.		0.1875
Chr3	19129002	.	T	Y	0.088949	18	13	3	12	3	16	12	0	22	heterozygous	Exonic	AT3G51570	NS	CTC -> L (pos: 2) => P, L	0.1875
Chr3	19139655	.	C	Y	0	30	22	7	20	7	25	21	12	30	heterozygous	Intronic		N.A.		0.241379
Chr3	19167644	.	C	Y	0	24	11	9	11	7	20	22	10	32	heterozygous	Intronic		N.A.		0.45
Chr3	19251215	.	T	W	0.011125	32	22	5	18	5	21	17	0	33	heterozygous	Intronic		N.A.		0.185185
Chr3	19254565	.	G	R	0	28	19	7	11	5	24	26	2	20	heterozygous	Intronic		N.A.		0.269231
Chr3	19404031	.	C	Y	0.000952	16	11	5	11	3	20	18	12	30	heterozygous	Exonic	AT3G52320	NS	TGG -> W (pos: 3) => W, *	0.3125
Chr3	19448315	.	C	Y	0.033381	17	12	3	11	3	20	19	0	22	heterozygous	Intronic		N.A.		0.2
Chr3	19451657	.	T	W	0.018292	27	18	4	15	3	19	17	13	20	heterozygous	Intronic		N.A.		0.181818
Chr3	19523102	.	A	R	0.097856	41	27	5	23	5	22	11	2	20	heterozygous	Exonic	AT3G52660	NS	AAG -> K (pos: 2) => K, R	0.15625
Chr3	19560781	.	C	Y	0	16	9	6	8	6	21	22	11	33	heterozygous	Intronic		N.A.		0.4
Chr3	19568490	.	G	R	0.096664	21	16	3	13	3	25	19	3	21	heterozygous	Intronic		N.A.		0.157895
Chr3	19586708	.	C	Y	0.016229	34	21	5	17	5	23	12	0	22	heterozygous	Intronic		N.A.		0.192308
Chr3	19733591	.	T	W	0.07937	5	2	3	2	3	5	12	0	33	heterozygous	Intronic		N.A.		0.6
Chr3	19747779	.	T	W	0.097911	29	17	3	15	3	15	15	0	33	heterozygous	Intronic		N.A.		0.15
Chr3	19764409	.	C	Y	0.032156	33	27	5	24	5	19	26	12	30	heterozygous	Intronic		N.A.		0.15625
Chr3	19792711	.	A	M	0.046313	29	16	4	14	4	15	12	0	11	heterozygous	Intronic		N.A.		0.2
Chr3	19815668	.	G	R	0.072172	21	13	3	12	3	22	14	0	22	heterozygous	Intronic		N.A.		0.1875
Chr3	20196199	.	G	R	0.045441	28	17	4	13	4	19	12	0	22	heterozygous	Intronic		N.A.		0.190476
Chr3	20289708	.	G	R	0.095777	33	20	4	16	4	22	11	0	22	heterozygous	Intronic		N.A.		0.166667
Chr3	20295989	.	C	M	0.087921	21	13	3	12	3	15	13	0	11	heterozygous	Intronic		N.A.		0.1875
Chr3	20502134	.	A	W	0.003967	14	8	4	8	3	16	11	0	33	heterozygous	Intronic		N.A.		0.333333
Chr3	20623719	.	G	K	0.039673	28	21	4	17	3	16	24	0	11	heterozygous	Intronic		N.A.		0.16
Chr3	20630342	.	A	W	0.088408	34	26	5	16	2	21	13	3	30	heterozygous	Intronic		N.A.		0.16129
Chr3	20640876	.	C	Y	0	26	16	8	14	7	16	26	3	21	heterozygous	Exonic	AT3G55640	NS	TCA -> S (pos: 2) => S, L	0.333333
Chr3	20667449	.	C	Y	0	13	6	7	6	6	28	22	3	21	heterozygous	Exonic	AT3G55690	NS	CCG -> P (pos: 2) => P, L	0.538462
Chr3	20717859	.	C	S	0.086494	16	12	3	12	3	17	13	12	21	heterozygous	Exonic	AT3G55840	NS	GTG -> V (pos: 1) => V, L	0.2
Chr3	20771741	.	C	Y	0.034318	14	8	3	8	3	13	11	3	21	heterozygous	Intronic		N.A.		0.272727
Chr3	20817953	.	A	M	0.063211	25	21	4	13	4	23	30	23	32	heterozygous	Exonic	AT3G56100	NS	TCA -> S (pos: 1) => A, S	0.16
Chr3	20861628	.	C	Y	0	22	12	9	10	7	25	25	13	31	heterozygous	Exonic	AT3G56230	NS	GCA -> A (pos: 1) => A, T	0.428571
Chr3	20991461	.	A	R	0.081811	20	17	3	15	2	16	25	2	20	heterozygous	Intronic		N.A.		0.15
Chr3	21150682	.	C	Y	0.029857	14	10	3	8	3	13	21	2	20	heterozygous	Intronic		N.A.		0.230769
Chr3	21198705	.	C	Y	0	25	15	7	13	6	19	21	2	20	heterozygous	Exonic	AT3G57290	NS	GAG -> E (pos: 1) => E, K	0.318182
Chr3	21208444	.	C	Y	0.000664	17	11	4	9	3	22	28	0	22	heterozygous	Exonic	AT3G57310	NS	AGA -> R (pos: 2) => R, K	0.266667
Chr3	21218523	.	C	Y	0	31	21	8	16	8	25	18	2	20	heterozygous	Intronic		N.A.		0.275862
Chr3	21222415	.	G	R	3.5e-05	12	6	5	6	5	9	16	2	20	heterozygous	Intronic		N.A.		0.454545
Chr3	21319524	.	C	M	0.026152	10	3	5	3	5	6	13	0	11	heterozygous	Intronic		N.A.		0.625
Chr3	21349054	.	C	Y	0	50	33	11	29	11	22	21	1	23	heterozygous	Intronic		N.A.		0.25
Chr3	21378125	.	T	W	0.002891	19	13	4	8	3	28	24	3	30	heterozygous	Intronic		N.A.		0.235294
Chr3	21572316	.	A	W	0.05262	20	15	3	12	3	24	23	3	30	heterozygous	Intronic		N.A.		0.166667
Chr3	21606059	.	C	Y	0	41	26	8	21	7	23	19	10	32	heterozygous	Splicing Region	AT3G58410	NS	TGG -> W (pos: 3) => W, *	0.235294
Chr3	21619889	.	C	Y	0	42	28	10	21	10	23	26	2	20	heterozygous	Exonic	AT3G58440	NS	GAG -> E (pos: 1) => E, K	0.263158
Chr3	21720019	.	A	W	0.095638	29	22	4	17	4	18	11	0	33	heterozygous	Intronic		N.A.		0.153846
Chr3	21737866	.	C	Y	0.002094	26	15	5	13	4	13	13	0	22	heterozygous	Intronic		N.A.		0.25
Chr3	21812787	.	C	Y	0	41	20	18	16	15	26	24	2	20	heterozygous	Exonic	AT3G59020	NS	GAG -> E (pos: 1) => E, K	0.473684
Chr3	22402922	.	T	Y	0	38	27	7	21	5	23	16	10	32	heterozygous	Intronic		N.A.		0.205882
Chr3	22452554	.	T	Y	0.096919	23	16	3	15	2	18	11	11	33	heterozygous	Exonic	AT3G60740	NS	TAT -> Y (pos: 2) => C, Y	0.157895
Chr3	22582087	.	T	C	0	6	0	5	0	5	0	18	21	21	homozygous	Intronic		N.A.		1
Chr3	22883840	.	C	M	0.083535	21	15	3	12	3	17	24	20	31	heterozygous	Intronic		N.A.		0.166667
Chr3	22884049	.	T	G	0.002663	20	3	15	3	11	8	22	11	11	homozygous	Intronic		N.A.		0.833333
Chr3	23109688	.	T	C	1.5e-05	4	0	4	0	4	0	20	2	2	homozygous	Intronic		N.A.		1
Chr3	23363479	.	A	M	0.007925	18	12	4	11	3	18	18	0	11	heterozygous	Intronic		N.A.		0.25
Chr3	23401754	.	G	R	0	20	7	7	6	6	24	28	10	32	heterozygous	Intronic		N.A.		0.5
Chr4	60354	.	G	A	0	21	0	20	0	17	0	20	0	0	homozygous	Intronic		N.A.		1
Chr4	111281	.	A	W	2.4e-05	13	6	6	5	5	23	10	0	33	heterozygous	Intronic		N.A.		0.5
Chr4	118745	.	T	W	0.021499	12	7	3	6	3	18	13	0	33	heterozygous	Intronic		N.A.		0.3
Chr4	131935	.	G	R	0.04505	15	9	3	8	3	16	10	0	22	heterozygous	Intronic		N.A.		0.25
Chr4	135846	.	T	Y	0.051446	15	9	3	8	3	18	12	0	22	heterozygous	Intronic		N.A.		0.25
Chr4	136251	.	A	W	0.041239	12	9	3	8	3	21	12	0	33	heterozygous	Intronic		N.A.		0.25
Chr4	202090	.	C	Y	0	45	18	17	13	15	20	22	11	33	heterozygous	Intronic		N.A.		0.485714
Chr4	317885	.	T	K	0.09628	28	22	4	17	4	21	14	1	10	heterozygous	Intronic		N.A.		0.153846
Chr4	503999	.	A	W	0.095597	28	21	4	20	4	17	13	0	33	heterozygous	Intronic		N.A.		0.16
Chr4	561780	.	T	G	0	12	0	11	0	10	0	20	10	10	homozygous	Exonic	AT4G01350	NS	TGC -> C (pos: 1) => G	1
Chr4	613953	.	A	W	0	17	7	5	7	3	10	10	0	33	heterozygous	Intronic		N.A.		0.416667
Chr4	666627	.	C	M	0.003976	19	10	4	10	3	17	15	0	11	heterozygous	Intronic		N.A.		0.285714
Chr4	712350	.	C	T	0	8	0	7	0	6	0	22	22	22	homozygous	Exonic	AT4G01670	SS	GGG -> G (pos: 3)	1
Chr4	798451	.	A	M	0.007014	10	7	3	7	3	25	20	0	11	heterozygous	Intronic		N.A.		0.3
Chr4	880230	.	A	W	0.006064	18	9	4	9	3	22	11	0	33	heterozygous	Intronic		N.A.		0.307692
Chr4	969253	.	T	Y	0.073688	27	21	4	17	4	18	17	12	30	heterozygous	Exonic	AT4G02190	NS	TCG -> S (pos: 1) => P, S	0.16
Chr4	1006312	.	T	W	0.043842	41	28	6	22	5	21	13	2	31	heterozygous	Intronic		N.A.		0.176471
Chr4	1008340	.	G	K	0.014416	31	19	5	16	5	16	12	0	11	heterozygous	Intronic		N.A.		0.208333
Chr4	1014040	.	A	C	0	32	0	29	0	25	0	23	10	10	homozygous	Intronic		N.A.		1
Chr4	1048408	.	C	M	0.019083	8	4	3	4	3	10	10	0	11	heterozygous	Intronic		N.A.		0.428571
Chr4	1116957	.	C	A	0	27	0	26	0	21	0	25	23	23	homozygous	Intronic		N.A.		1
Chr4	1214489	.	A	W	0.002938	18	9	4	7	4	25	15	13	20	heterozygous	Intronic		N.A.		0.307692
Chr4	1236910	.	T	W	0.017729	34	21	5	18	4	22	14	0	33	heterozygous	Intronic		N.A.		0.192308
Chr4	1378841	.	C	M	0.087976	25	21	4	17	3	20	16	0	11	heterozygous	Intronic		N.A.		0.16
Chr4	1438107	.	A	W	0.01589	18	13	4	13	4	19	10	0	33	heterozygous	Intronic		N.A.		0.235294
Chr4	1713634	.	C	Y	0.034925	13	9	3	9	3	26	19	12	30	heterozygous	Intronic		N.A.		0.25
Chr4	1713636	.	G	K	0.03644	13	9	3	9	3	23	21	0	11	heterozygous	Intronic		N.A.		0.25
Chr4	1734814	.	C	Y	0.015267	11	8	3	6	3	24	19	0	22	heterozygous	Intronic		N.A.		0.272727
Chr4	1829319	.	G	A	0	8	0	8	0	7	0	18	22	22	homozygous	Intronic		N.A.		1
Chr4	1832760	.	T	G	0	8	0	7	0	7	0	26	1	1	homozygous	Intronic		N.A.		1
Chr4	1842690	.	A	T	1.5e-05	4	0	4	0	3	0	21	13	13	homozygous	Intronic		N.A.		1
Chr4	1846437	.	G	R	0.009927	10	6	3	5	3	16	20	13	31	heterozygous	Intronic		N.A.		0.333333
Chr4	1954456	.	G	T	0	5	0	5	0	5	0	26	11	11	homozygous	Intronic		N.A.		1
Chr4	1978094	.	G	A	0	8	0	8	0	8	0	21	22	22	homozygous	Intronic		N.A.		1
Chr4	1988662	.	A	T	0	15	0	14	0	13	0	25	3	3	homozygous	Intronic		N.A.		1
Chr4	1997100	.	T	Y	0.085603	16	11	3	10	3	17	11	0	22	heterozygous	Intronic		N.A.		0.214286
Chr4	2025697	.	T	W	0.09105	42	27	5	24	3	17	13	1	32	heterozygous	Exonic	AT4G04190	SS	CTT -> L (pos: 3)	0.15625
Chr4	2031182	.	T	W	0.021958	32	20	5	19	3	21	10	10	23	heterozygous	Intronic		N.A.		0.2
Chr4	2058096	.	T	W	0	25	8	16	8	16	23	25	3	30	heterozygous	Intronic		N.A.		0.666667
Chr4	2058394	.	A	M	0.081268	37	27	5	23	4	21	13	0	11	heterozygous	Intronic		N.A.		0.15625
Chr4	2058679	.	T	Y	0	51	27	18	20	14	20	23	0	22	heterozygous	Intronic		N.A.		0.4
Chr4	2058706	.	T	Y	0	49	30	12	26	11	18	24	13	31	heterozygous	Intronic		N.A.		0.285714
Chr4	2058837	.	A	R	0	71	47	21	35	19	24	28	1	23	heterozygous	Intronic		N.A.		0.308824
Chr4	2058868	.	C	Y	0	56	39	13	29	12	20	23	11	33	heterozygous	Intronic		N.A.		0.25
Chr4	2068995	.	C	A	0	14	0	14	0	13	0	25	0	0	homozygous	Intronic		N.A.		1
Chr4	2069101	.	T	Y	0	38	26	8	20	7	22	14	12	30	heterozygous	Intronic		N.A.		0.235294
Chr4	2069223	.	T	K	0.009218	31	25	5	18	4	24	28	21	30	heterozygous	Intronic		N.A.		0.166667
Chr4	2070126	.	A	M	0	43	29	14	24	10	19	22	1	10	heterozygous	Intronic		N.A.		0.325581
Chr4	2070152	.	C	Y	0.007299	33	26	5	20	5	23	30	10	32	heterozygous	Intronic		N.A.		0.16129
Chr4	2070261	.	C	Y	0.005759	29	19	5	15	5	19	15	11	33	heterozygous	Intronic		N.A.		0.208333
Chr4	2070321	.	T	K	0.006474	42	33	6	25	6	27	25	22	33	heterozygous	Intronic		N.A.		0.153846
Chr4	2079260	.	T	W	0.077499	15	12	3	12	3	21	11	0	33	heterozygous	Intronic		N.A.		0.2
Chr4	2081753	.	A	M	0.097146	25	15	3	13	3	16	10	0	11	heterozygous	Intronic		N.A.		0.166667
Chr4	2159166	.	T	K	0.093541	16	12	3	10	2	18	13	1	10	heterozygous	Intronic		N.A.		0.2
Chr4	2299399	.	A	R	0.001458	16	12	4	11	4	26	25	2	20	heterozygous	Intronic		N.A.		0.25
Chr4	2309197	.	A	W	0	51	40	8	31	6	26	29	11	22	heterozygous	Intronic		N.A.		0.166667
Chr4	2314262	.	A	R	0.093718	20	16	3	12	3	19	14	11	33	heterozygous	Intronic		N.A.		0.157895
Chr4	2377477	.	A	W	0	43	29	8	22	7	17	13	0	33	heterozygous	Intronic		N.A.		0.216216
Chr4	2471110	.	T	W	0.088468	17	13	3	11	3	19	10	3	30	heterozygous	Intronic		N.A.		0.1875
Chr4	2506789	.	A	R	0.073186	14	3	8	3	7	6	20	0	22	heterozygous	Intronic		N.A.		0.727273
Chr4	2533139	.	C	Y	0.084008	19	14	3	12	3	21	26	1	23	heterozygous	Exonic	AT4G04960	NS	CCA -> P (pos: 2) => P, L	0.176471
Chr4	2596421	.	C	M	0.096039	21	15	3	11	3	14	16	0	11	heterozygous	Intronic		N.A.		0.166667
Chr4	2659644	.	C	Y	0.007043	14	9	4	8	3	17	10	0	22	heterozygous	Intronic		N.A.		0.307692
Chr4	2689084	.	T	W	0.01615	8	5	3	5	2	15	11	0	33	heterozygous	Intronic		N.A.		0.375
Chr4	2706712	.	A	C	0	11	0	11	0	10	0	27	11	11	homozygous	Intronic		N.A.		1
Chr4	2789151	.	A	R	0.083871	21	14	3	13	3	24	13	0	22	heterozygous	Intronic		N.A.		0.176471
Chr4	2834370	.	T	C	0	18	1	16	1	14	6	26	22	22	homozygous	Intronic		N.A.		0.941176
Chr4	2868113	.	G	K	0.096526	20	17	3	13	2	24	15	0	11	heterozygous	Intronic		N.A.		0.15
Chr4	2882622	.	C	Y	0	32	23	8	19	7	23	23	10	32	heterozygous	Intronic		N.A.		0.258065
Chr4	2897142	.	C	Y	0.00046	27	19	6	17	6	20	20	12	30	heterozygous	Intronic		N.A.		0.24
Chr4	2897559	.	C	M	0.097505	17	13	3	11	3	20	11	0	11	heterozygous	Intronic		N.A.		0.1875
Chr4	2909769	.	T	W	0	17	7	5	7	5	16	14	0	33	heterozygous	Intronic		N.A.		0.416667
Chr4	2922476	.	T	W	0	82	58	22	17	8	27	24	33	0	heterozygous	Intronic		N.A.		0.275
Chr4	2922490	.	A	M	0.095151	4	1	3	1	3	20	27	3	12	heterozygous	Intronic		N.A.		0.75
Chr4	2926387	.	A	W	0.00103	15	11	4	11	3	21	24	13	20	heterozygous	Intronic		N.A.		0.266667
Chr4	2949476	.	G	R	0.000179	17	9	5	8	5	22	20	1	23	heterozygous	Intronic		N.A.		0.357143
Chr4	2953588	.	A	R	0.05839	52	39	7	27	7	25	22	12	30	heterozygous	Intronic		N.A.		0.152174
Chr4	2953734	.	C	M	0	44	29	12	22	12	25	17	20	31	heterozygous	Intronic		N.A.		0.292683
Chr4	2956071	.	G	R	0.003361	10	6	3	6	3	19	24	12	30	heterozygous	Intronic		N.A.		0.333333
Chr4	2956188	.	C	Y	0.0231	12	8	3	8	3	26	19	3	21	heterozygous	Intronic		N.A.		0.272727
Chr4	2963250	.	A	M	0.087634	23	17	3	15	3	21	29	2	13	heterozygous	Intronic		N.A.		0.15
Chr4	2963292	.	C	Y	0	16	9	6	9	5	22	20	3	21	heterozygous	Intronic		N.A.		0.4
Chr4	2977744	.	A	W	0.047828	17	11	3	10	3	24	20	1	32	heterozygous	Intronic		N.A.		0.214286
Chr4	2980804	.	G	R	0.010281	12	9	3	8	3	18	25	3	21	heterozygous	Intronic		N.A.		0.25
Chr4	2981757	.	T	W	0.087879	26	22	4	20	4	26	30	2	31	heterozygous	Intronic		N.A.		0.153846
Chr4	3004795	.	A	W	0.006833	31	22	6	15	5	22	10	0	33	heterozygous	Intronic		N.A.		0.214286
Chr4	3013188	.	A	T	0	19	0	18	0	14	0	24	10	10	homozygous	Intronic		N.A.		1
Chr4	3026125	.	T	A	0	15	2	13	2	10	5	25	23	23	homozygous	Intronic		N.A.		0.866667
Chr4	3027810	.	A	T	0	23	0	19	0	14	0	25	13	13	homozygous	Intronic		N.A.		1
Chr4	3039082	.	C	Y	0	28	19	7	17	4	21	16	1	23	heterozygous	Intronic		N.A.		0.269231
Chr4	3046327	.	T	Y	0.091306	22	14	3	13	3	27	10	0	22	heterozygous	Intronic		N.A.		0.176471
Chr4	3046666	.	C	M	0.000797	23	17	5	13	3	26	30	0	11	heterozygous	Intronic		N.A.		0.227273
Chr4	3058204	.	C	Y	0.009948	29	23	5	15	4	21	30	3	21	heterozygous	Intronic		N.A.		0.178571
Chr4	3160201	.	T	G	0	31	0	31	0	27	0	18	11	11	homozygous	Intronic		N.A.		1
Chr4	3276922	.	T	Y	0.024489	18	13	3	11	3	22	30	3	21	heterozygous	Intronic		N.A.		0.1875
Chr4	3328194	.	G	C	0	32	0	31	0	24	0	24	21	21	homozygous	Intronic		N.A.		1
Chr4	3345417	.	T	Y	0	18	12	6	10	6	24	26	11	33	heterozygous	Intronic		N.A.		0.333333
Chr4	3353918	.	C	A	0	16	0	12	0	11	0	24	23	23	homozygous	Intronic		N.A.		1
Chr4	3456561	.	G	K	0.037369	18	14	3	11	3	27	27	20	31	heterozygous	Intronic		N.A.		0.176471
Chr4	3506558	.	C	Y	0.005484	36	25	5	24	5	19	26	10	32	heterozygous	Intronic		N.A.		0.166667
Chr4	3507289	.	T	K	0.001658	30	21	5	19	5	22	21	22	33	heterozygous	Intronic		N.A.		0.192308
Chr4	3507548	.	G	R	0.056966	15	12	3	11	3	24	19	10	32	heterozygous	Intronic		N.A.		0.2
Chr4	3531093	.	G	R	0.094185	21	13	3	12	3	14	11	0	22	heterozygous	Intronic		N.A.		0.1875
Chr4	3556897	.	G	K	0.05627	16	12	3	11	3	20	21	21	30	heterozygous	Intronic		N.A.		0.2
Chr4	3570669	.	T	C	0	8	0	8	0	7	0	26	20	20	homozygous	Intronic		N.A.		1
Chr4	3635550	.	T	C	0	12	0	12	0	12	0	21	23	23	homozygous	Intronic		N.A.		1
Chr4	3671570	.	G	R	0	50	31	13	25	13	24	26	0	22	heterozygous	Intronic		N.A.		0.295455
Chr4	3671698	.	A	M	0	36	25	9	22	8	23	28	21	30	heterozygous	Intronic		N.A.		0.264706
Chr4	3675933	.	G	R	0	25	14	11	13	11	23	25	1	23	heterozygous	Intronic		N.A.		0.44
Chr4	3749355	.	T	Y	0	28	6	19	6	17	22	24	0	22	heterozygous	Intronic		N.A.		0.76
Chr4	3767455	.	C	M	0	32	24	7	20	6	24	28	22	33	heterozygous	Intronic		N.A.		0.225806
Chr4	3807138	.	C	A	0	5	0	5	0	4	0	19	1	1	homozygous	Intronic		N.A.		1
Chr4	3814037	.	C	Y	0.018638	39	28	6	22	5	23	11	0	22	heterozygous	Intronic		N.A.		0.176471
Chr4	3839384	.	C	Y	0.016697	10	7	3	7	3	21	26	11	33	heterozygous	Intronic		N.A.		0.3
Chr4	3840887	.	G	K	0	35	24	9	19	9	21	23	22	33	heterozygous	Intronic		N.A.		0.272727
Chr4	3840902	.	C	S	0	65	48	13	31	12	21	19	12	21	heterozygous	Intronic		N.A.		0.213115
Chr4	3850528	.	T	Y	0.002337	9	5	3	5	3	17	30	13	31	heterozygous	Intronic		N.A.		0.375
Chr4	3871757	.	T	Y	0.092703	35	26	5	22	5	23	17	0	22	heterozygous	Intronic		N.A.		0.16129
Chr4	3871954	.	T	Y	0	18	6	10	6	8	24	27	1	23	heterozygous	Intronic		N.A.		0.625
Chr4	3871961	.	G	S	0.036883	15	12	3	10	3	19	19	12	21	heterozygous	Intronic		N.A.		0.2
Chr4	3872136	.	G	R	0	26	17	7	14	6	17	21	12	30	heterozygous	Intronic		N.A.		0.291667
Chr4	3874776	.	G	R	0	12	5	7	3	7	28	25	0	22	heterozygous	Intronic		N.A.		0.583333
Chr4	3947307	.	A	R	0.090188	7	2	5	1	5	6	18	0	22	heterozygous	Intronic		N.A.		0.714286
Chr4	3951242	.	T	G	0	538	33	420	27	33	21	18	21	21	homozygous	Intronic		N.A.		0.927152
Chr4	3951601	.	G	T	0	175	7	132	7	21	22	23	20	20	homozygous	Intronic		N.A.		0.94964
Chr4	3951849	.	T	W	0	53	36	11	22	7	19	21	0	33	heterozygous	Intronic		N.A.		0.234043
Chr4	3952023	.	C	Y	0	51	20	15	17	10	17	18	2	20	heterozygous	Intronic		N.A.		0.428571
Chr4	3952224	.	T	W	0	32	8	18	8	8	18	27	12	21	heterozygous	Intronic		N.A.		0.692308
Chr4	3952343	.	G	A	0.114357	37	5	29	5	14	17	28	3	3	homozygous	Intronic		N.A.		0.852941
Chr4	3952488	.	A	R	0	57	14	34	11	26	21	22	3	21	heterozygous	Intronic		N.A.		0.708333
Chr4	3952877	.	G	A	0	444	37	368	18	30	25	30	3	3	homozygous	Intronic		N.A.		0.908642
Chr4	3953240	.	C	S	0	76	31	32	23	17	24	27	3	30	heterozygous	Intronic		N.A.		0.507937
Chr4	3953736	.	G	T	0	133	12	94	9	26	13	23	20	20	homozygous	Intronic		N.A.		0.886792
Chr4	3953774	.	C	G	0.997682	200	26	158	21	40	24	29	3	3	homozygous	Intronic		N.A.		0.858696
Chr4	3953852	.	T	W	0.03114	10	2	5	2	4	28	28	11	22	heterozygous	Intronic		N.A.		0.714286
Chr4	3953909	.	T	K	0	25	9	11	9	10	18	23	3	12	heterozygous	Intronic		N.A.		0.55
Chr4	3953965	.	A	R	0	25	13	9	11	6	28	26	0	22	heterozygous	Intronic		N.A.		0.409091
Chr4	3953984	.	T	W	0	28	18	7	14	7	17	25	0	33	heterozygous	Intronic		N.A.		0.28
Chr4	3954268	.	T	Y	0	77	56	15	38	12	22	18	12	30	heterozygous	Intronic		N.A.		0.211268
Chr4	3955428	.	T	W	0.009648	41	22	6	18	5	21	21	12	21	heterozygous	Intronic		N.A.		0.214286
Chr4	3955520	.	A	R	0	73	53	11	37	10	24	24	32	10	heterozygous	Intronic		N.A.		0.171875
Chr4	3955822	.	C	Y	0	80	33	25	23	20	13	24	2	20	heterozygous	Intronic		N.A.		0.431034
Chr4	3959657	.	G	R	0.038279	17	12	3	11	3	24	21	1	23	heterozygous	Intronic		N.A.		0.2
Chr4	3965965	.	A	R	0	82	56	18	34	13	20	23	20	2	heterozygous	Intronic		N.A.		0.243243
Chr4	3966052	.	C	M	0	62	36	8	27	6	23	26	1	10	heterozygous	Intronic		N.A.		0.181818
Chr4	3966117	.	G	K	0	50	31	9	24	9	21	27	20	31	heterozygous	Intronic		N.A.		0.225
Chr4	3966377	.	A	R	0	72	53	12	35	9	20	26	2	20	heterozygous	Intronic		N.A.		0.184615
Chr4	3966790	.	G	K	0.005305	21	13	4	12	2	13	18	21	30	heterozygous	Intronic		N.A.		0.235294
Chr4	3966835	.	A	W	0.005093	49	35	7	30	7	22	21	13	20	heterozygous	Intronic		N.A.		0.166667
Chr4	3966863	.	C	S	0	33	10	20	9	14	26	22	12	21	heterozygous	Intronic		N.A.		0.666667
Chr4	3967065	.	T	A	0	28	2	23	2	17	23	27	10	10	homozygous	Intronic		N.A.		0.92
Chr4	3967262	.	C	Y	0.00014	10	5	4	5	4	20	23	2	20	heterozygous	Intronic		N.A.		0.444444
Chr4	3967854	.	T	Y	0	33	17	11	13	9	14	20	3	21	heterozygous	Intronic		N.A.		0.392857
Chr4	3967974	.	C	Y	0.053854	20	14	3	10	3	21	30	2	20	heterozygous	Intronic		N.A.		0.176471
Chr4	3968032	.	T	Y	0	40	9	24	8	16	16	26	3	21	heterozygous	Intronic		N.A.		0.727273
Chr4	3968096	.	G	R	0	25	13	12	10	10	25	25	10	32	heterozygous	Intronic		N.A.		0.48
Chr4	3968167	.	C	S	0.007414	35	20	5	16	4	24	21	13	20	heterozygous	Intronic		N.A.		0.2
Chr4	3968277	.	T	K	0.016026	42	22	6	17	4	22	17	21	30	heterozygous	Intronic		N.A.		0.214286
Chr4	3968411	.	T	K	0	53	34	16	23	12	23	22	23	32	heterozygous	Intronic		N.A.		0.32
Chr4	3968470	.	G	K	0	33	15	7	13	7	27	24	1	10	heterozygous	Intronic		N.A.		0.318182
Chr4	3968541	.	A	M	0	53	37	9	28	5	20	16	3	12	heterozygous	Intronic		N.A.		0.195652
Chr4	3968591	.	A	R	0	33	24	7	22	6	20	28	10	32	heterozygous	Intronic		N.A.		0.225806
Chr4	3969104	.	G	T	1	97	20	66	16	25	20	25	20	20	homozygous	Intronic		N.A.		0.767442
Chr4	3969156	.	A	R	0	34	23	8	19	7	24	28	1	23	heterozygous	Intronic		N.A.		0.258065
Chr4	3969358	.	C	M	0	30	8	16	7	11	22	22	1	10	heterozygous	Intronic		N.A.		0.666667
Chr4	3969740	.	C	Y	0	57	33	14	23	11	20	14	12	30	heterozygous	Intronic		N.A.		0.297872
Chr4	3969759	.	C	Y	0	56	40	10	28	8	22	24	10	32	heterozygous	Intronic		N.A.		0.2
Chr4	3969856	.	A	W	0	51	25	11	21	7	20	23	13	20	heterozygous	Intronic		N.A.		0.305556
Chr4	3969991	.	C	S	0.02427	8	2	6	1	5	28	24	12	21	heterozygous	Intronic		N.A.		0.75
Chr4	3969997	.	A	R	0.000406	9	4	5	4	5	26	24	11	33	heterozygous	Intronic		N.A.		0.555556
Chr4	3971574	.	T	K	0	57	45	9	23	7	23	28	0	11	heterozygous	Intronic		N.A.		0.166667
Chr4	3971579	.	C	Y	0	71	52	10	26	7	24	28	1	23	heterozygous	Intronic		N.A.		0.16129
Chr4	3974869	.	T	A	0	23	3	17	3	8	9	15	13	13	homozygous	Intronic		N.A.		0.85
Chr4	3974948	.	T	K	0.002258	29	24	5	14	5	27	30	22	33	heterozygous	Intronic		N.A.		0.172414
Chr4	3974956	.	C	Y	0	62	23	25	12	17	18	28	0	22	heterozygous	Intronic		N.A.		0.520833
Chr4	3977253	.	G	R	0	46	34	11	29	7	24	25	10	32	heterozygous	Intronic		N.A.		0.244444
Chr4	3977365	.	T	K	0.000906	25	19	5	18	5	25	24	21	30	heterozygous	Intronic		N.A.		0.208333
Chr4	3977440	.	G	R	0.062197	16	13	3	12	3	25	26	11	33	heterozygous	Intronic		N.A.		0.1875
Chr4	3977517	.	G	R	0	45	27	11	26	7	20	27	11	33	heterozygous	Intronic		N.A.		0.289474
Chr4	3977608	.	A	M	0	28	16	6	15	6	25	22	1	10	heterozygous	Intronic		N.A.		0.272727
Chr4	3977612	.	T	K	0.010895	31	21	5	20	5	24	18	21	30	heterozygous	Intronic		N.A.		0.192308
Chr4	3978611	.	T	Y	0.085574	47	27	6	22	5	21	14	3	21	heterozygous	Intronic		N.A.		0.181818
Chr4	3979742	.	T	Y	0	63	37	11	25	10	22	21	21	3	heterozygous	Intronic		N.A.		0.229167
Chr4	3980382	.	G	S	0.042711	26	21	4	17	4	25	24	11	22	heterozygous	Intronic		N.A.		0.16
Chr4	3980402	.	C	Y	0.0109	37	29	6	22	6	27	23	1	23	heterozygous	Intronic		N.A.		0.171429
Chr4	3980568	.	T	Y	0.065829	44	28	6	24	5	24	12	3	21	heterozygous	Intronic		N.A.		0.176471
Chr4	3981460	.	T	Y	0.000248	34	26	6	15	5	27	27	11	33	heterozygous	Intronic		N.A.		0.1875
Chr4	3981516	.	T	K	0.094453	19	12	3	10	2	22	13	0	11	heterozygous	Intronic		N.A.		0.2
Chr4	3983251	.	G	R	0	63	23	20	21	16	26	22	22	0	heterozygous	Intronic		N.A.		0.465116
Chr4	3985338	.	G	K	0.000479	21	5	14	4	9	31	18	20	31	heterozygous	Intronic		N.A.		0.736842
Chr4	3985351	.	C	M	0.088365	35	19	4	11	3	10	26	23	32	heterozygous	Intronic		N.A.		0.173913
Chr4	3985659	.	T	C	0	104	10	69	10	27	23	21	21	21	homozygous	Intronic		N.A.		0.873418
Chr4	3986681	.	A	R	0	38	24	11	16	8	23	23	1	23	heterozygous	Intronic		N.A.		0.314286
Chr4	3986852	.	G	R	0.017538	21	15	4	10	4	22	24	2	20	heterozygous	Intronic		N.A.		0.210526
Chr4	3986866	.	G	K	0.08939	24	14	3	12	3	26	15	1	10	heterozygous	Intronic		N.A.		0.176471
Chr4	3986940	.	T	Y	0.006339	23	16	4	14	3	22	26	2	20	heterozygous	Intronic		N.A.		0.2
Chr4	3987312	.	G	R	0	31	21	10	11	7	26	28	11	33	heterozygous	Intronic		N.A.		0.322581
Chr4	3987706	.	C	Y	0	50	37	11	30	7	25	30	3	21	heterozygous	Intronic		N.A.		0.229167
Chr4	3992945	.	C	Y	0	75	58	13	39	13	21	26	33	11	heterozygous	Intronic		N.A.		0.183099
Chr4	3993533	.	A	R	0.000112	8	4	4	4	3	30	20	0	22	heterozygous	Intronic		N.A.		0.5
Chr4	3994124	.	G	R	0	59	40	12	27	10	23	28	2	20	heterozygous	Intronic		N.A.		0.230769
Chr4	3994379	.	A	M	0.000364	19	10	5	10	4	25	19	2	13	heterozygous	Intronic		N.A.		0.333333
Chr4	3994470	.	G	R	0	79	61	16	32	10	23	21	12	30	heterozygous	Intronic		N.A.		0.207792
Chr4	3994542	.	A	R	0	54	24	21	21	17	15	14	2	20	heterozygous	Intronic		N.A.		0.466667
Chr4	3994991	.	C	Y	0.081762	26	20	4	17	4	24	19	13	31	heterozygous	Intronic		N.A.		0.166667
Chr4	3998118	.	C	M	0	41	7	26	6	16	23	24	1	10	heterozygous	Intronic		N.A.		0.787879
Chr4	3998193	.	T	W	0	61	33	12	24	10	14	19	10	23	heterozygous	Intronic		N.A.		0.266667
Chr4	3998223	.	G	R	0	28	14	11	12	8	26	31	11	33	heterozygous	Intronic		N.A.		0.44
Chr4	3998246	.	A	M	0	76	46	14	24	10	21	27	0	11	heterozygous	Intronic		N.A.		0.233333
Chr4	3998341	.	C	Y	0	27	14	10	13	9	24	27	10	32	heterozygous	Intronic		N.A.		0.416667
Chr4	3998443	.	C	S	0	29	14	12	12	9	23	25	13	20	heterozygous	Intronic		N.A.		0.461538
Chr4	3998880	.	A	M	0.073253	17	14	3	8	3	27	27	23	32	heterozygous	Intronic		N.A.		0.176471
Chr4	3999149	.	C	Y	0	21	6	8	5	6	19	15	2	20	heterozygous	Intronic		N.A.		0.571429
Chr4	3999468	.	G	R	0.000221	7	3	4	2	4	31	29	11	33	heterozygous	Intronic		N.A.		0.571429
Chr4	4001632	.	A	M	0	56	12	34	12	19	24	25	1	10	heterozygous	Intronic		N.A.		0.73913
Chr4	4003316	.	A	M	0	49	20	13	17	10	23	24	3	12	heterozygous	Intronic		N.A.		0.393939
Chr4	4003654	.	T	Y	0.001413	13	8	4	7	4	21	21	3	21	heterozygous	Intronic		N.A.		0.333333
Chr4	4003692	.	T	Y	0.000109	11	7	4	7	3	22	29	2	20	heterozygous	Intronic		N.A.		0.363636
Chr4	4003793	.	T	Y	0	18	11	6	11	6	20	25	11	33	heterozygous	Intronic		N.A.		0.352941
Chr4	4003939	.	A	G	1	102	23	77	20	13	18	28	2	2	homozygous	Intronic		N.A.		0.77
Chr4	4005731	.	C	M	0	62	45	9	26	7	20	28	12	3	heterozygous	Intronic		N.A.		0.166667
Chr4	4005788	.	C	G	1	813	148	610	41	28	25	28	22	22	homozygous	Intronic		N.A.		0.804749
Chr4	4005871	.	A	R	0.005237	37	25	6	19	5	24	18	12	30	heterozygous	Intronic		N.A.		0.193548
Chr4	4006036	.	A	R	0	54	40	9	26	9	21	25	10	32	heterozygous	Intronic		N.A.		0.183673
Chr4	4006137	.	T	Y	0	71	38	17	24	10	21	22	33	11	heterozygous	Intronic		N.A.		0.309091
Chr4	4006202	.	G	R	0.060348	49	31	6	27	6	15	26	12	30	heterozygous	Intronic		N.A.		0.162162
Chr4	4006328	.	T	Y	0	31	7	14	6	10	18	16	3	21	heterozygous	Intronic		N.A.		0.666667
Chr4	4006377	.	T	W	0	79	51	20	12	8	20	23	20	13	heterozygous	Intronic		N.A.		0.28169
Chr4	4007125	.	G	S	0	51	15	24	13	17	24	22	11	22	heterozygous	Intronic		N.A.		0.615385
Chr4	4007638	.	A	R	0.037266	23	18	4	14	4	27	23	10	32	heterozygous	Intronic		N.A.		0.181818
Chr4	4007804	.	G	S	0.011457	10	4	3	3	3	20	14	12	21	heterozygous	Intronic		N.A.		0.428571
Chr4	4007930	.	T	Y	0	42	9	31	8	17	26	25	3	21	heterozygous	Intronic		N.A.		0.775
Chr4	4007953	.	C	Y	0.032365	39	31	6	22	5	24	25	10	32	heterozygous	Intronic		N.A.		0.162162
Chr4	4008418	.	A	R	0.021953	29	22	5	10	4	26	19	1	23	heterozygous	Intronic		N.A.		0.185185
Chr4	4009532	.	T	Y	0	71	24	41	20	21	20	25	21	3	heterozygous	Intronic		N.A.		0.630769
Chr4	4009722	.	G	S	0	42	13	20	13	13	26	23	12	21	heterozygous	Intronic		N.A.		0.606061
Chr4	4009964	.	A	W	0	47	22	19	17	7	16	19	0	33	heterozygous	Intronic		N.A.		0.463415
Chr4	4010083	.	C	M	0	57	25	17	22	12	23	23	0	11	heterozygous	Intronic		N.A.		0.404762
Chr4	4010425	.	T	Y	0.049142	35	24	5	18	5	22	22	3	21	heterozygous	Intronic		N.A.		0.172414
Chr4	4010634	.	C	Y	0.097666	22	16	3	14	3	20	18	2	20	heterozygous	Intronic		N.A.		0.157895
Chr4	4010690	.	G	S	0	41	26	9	23	8	21	17	11	22	heterozygous	Intronic		N.A.		0.257143
Chr4	4010701	.	C	Y	0	57	39	9	27	7	21	23	0	22	heterozygous	Intronic		N.A.		0.1875
Chr4	4010979	.	T	W	0	54	35	11	28	9	23	30	11	22	heterozygous	Intronic		N.A.		0.23913
Chr4	4011007	.	C	M	0	40	17	10	15	6	24	25	2	13	heterozygous	Intronic		N.A.		0.37037
Chr4	4011511	.	A	M	0	72	48	18	30	9	23	25	3	12	heterozygous	Intronic		N.A.		0.272727
Chr4	4029609	.	G	R	0	21	14	6	11	5	23	22	12	30	heterozygous	Intronic		N.A.		0.3
Chr4	4030511	.	C	Y	0.002815	23	18	5	16	5	22	24	3	21	heterozygous	Intronic		N.A.		0.217391
Chr4	4032576	.	G	K	0.011402	12	9	3	9	3	27	28	0	11	heterozygous	Intronic		N.A.		0.25
Chr4	4046818	.	A	M	0.084233	29	19	4	14	3	22	12	21	30	heterozygous	Intronic		N.A.		0.173913
Chr4	4056654	.	G	R	0.09437	20	14	3	12	3	24	10	0	22	heterozygous	Intronic		N.A.		0.176471
Chr4	4087220	.	T	W	0.00852	9	3	3	3	3	14	10	3	30	heterozygous	Intronic		N.A.		0.5
Chr4	4174036	.	A	M	0.097235	28	22	4	18	4	19	11	3	12	heterozygous	Intronic		N.A.		0.153846
Chr4	4192272	.	T	W	0.003648	18	11	4	11	3	21	17	0	33	heterozygous	Intronic		N.A.		0.266667
Chr4	4227834	.	G	R	0.03681	16	13	3	11	3	20	28	3	21	heterozygous	Intronic		N.A.		0.1875
Chr4	4236745	.	C	Y	0	48	26	15	21	12	20	21	12	30	heterozygous	Intronic		N.A.		0.365854
Chr4	4286918	.	A	R	0.048937	24	18	4	14	4	26	16	12	30	heterozygous	Intronic		N.A.		0.181818
Chr4	4399225	.	A	W	0.031007	26	17	4	14	3	20	13	0	33	heterozygous	Intronic		N.A.		0.190476
Chr4	4459536	.	C	M	0.000424	44	29	7	25	7	24	18	3	12	heterozygous	Intronic		N.A.		0.194444
Chr4	4473372	.	A	C	0	20	0	13	0	13	0	19	1	1	homozygous	Intronic		N.A.		1
Chr4	4604206	.	A	W	0	25	6	17	6	17	22	23	10	23	heterozygous	Intronic		N.A.		0.73913
Chr4	4610298	.	G	A	0	9	0	6	0	6	0	18	20	20	homozygous	Intronic		N.A.		1
Chr4	4622065	.	C	Y	0.078892	16	10	3	8	3	18	11	0	22	heterozygous	Intronic		N.A.		0.230769
Chr4	4772376	.	C	Y	0.065536	21	15	3	13	3	22	28	12	30	heterozygous	Intronic		N.A.		0.166667
Chr4	4772491	.	G	K	0	13	6	6	6	6	27	21	23	32	heterozygous	Intronic		N.A.		0.5
Chr4	4778348	.	C	Y	2.4e-05	13	6	6	6	6	12	24	12	30	heterozygous	Intronic		N.A.		0.5
Chr4	4778573	.	A	R	0	62	34	20	27	18	21	26	30	12	heterozygous	Intronic		N.A.		0.37037
Chr4	4779744	.	A	R	0.002553	20	14	4	12	4	23	25	12	30	heterozygous	Intronic		N.A.		0.222222
Chr4	4779843	.	T	Y	0.001953	26	17	5	14	5	19	24	10	32	heterozygous	Intronic		N.A.		0.227273
Chr4	4779915	.	T	W	0	35	22	10	19	9	23	27	13	20	heterozygous	Intronic		N.A.		0.3125
Chr4	4790107	.	T	W	0.047389	25	15	4	12	3	18	12	0	33	heterozygous	Intronic		N.A.		0.210526
Chr4	4951077	.	T	W	0.02969	33	25	5	21	5	22	15	0	33	heterozygous	Intronic		N.A.		0.166667
Chr4	4961340	.	C	T	0.584961	5	1	4	1	4	17	22	13	13	homozygous	Intronic		N.A.		0.8
Chr4	4963268	.	C	A	0.003906	4	0	3	0	3	0	22	21	21	homozygous	Intronic		N.A.		1
Chr4	4981202	.	T	C	0	8	0	6	0	6	0	29	22	22	homozygous	Intronic		N.A.		1
Chr4	4993857	.	C	Y	0.000635	22	15	5	13	5	24	24	10	32	heterozygous	Intronic		N.A.		0.25
Chr4	5111427	.	A	W	0.005555	17	8	4	5	3	19	11	3	30	heterozygous	Intronic		N.A.		0.333333
Chr4	5146749	.	C	M	0	24	15	9	13	9	25	29	20	31	heterozygous	Intronic		N.A.		0.375
Chr4	5147184	.	C	M	0.000476	27	21	6	18	6	25	25	23	32	heterozygous	Intronic		N.A.		0.222222
[truncated: 1,044 more rows]
