# Supplementary material for: TURAN and EVAN Mediate Pollen Tube Reception in Arabidopsis Synergids through Protein Glycosylation
Source: PLoS Biol. 2015 Apr 28;13(4):e1002139. doi: 10.1371/journal.pbio.1002139 (PMC4412406; doi:10.1371/journal.pbio.1002139)
Supplement: S1 Data — (XLS) [file pbio.1002139.s017.xls]

## Sheet: S2C Fig.
Synergid morphology after FM4-64 staining
evn-3/EVN	normal synergids	total countable	tun-2/TUN	normal synergids	total countable	Col-0	normal synergids	total countable
	9	12		6	9		1	2
	10	14		6	8		1	2
	2	4		1	3		9	13
	3	5		2	2		2	4
	3	3		3	4		6	8
	2	3		5	8		0	3
	5	5					1	2
	2	3		4	6		1	3
	1	1		5	7		6	8
	5	7		1	3		3	4
	1	2		2	4		2	4
	3	6		4	6		1	3
	2	4		2	2		6	8
	1	2		2	4		2	3
				3	5
	4	5		3	4		8	9
	2	3		3	5		6	10
	4	4					2	3
	2	4					2	3
	2	4		52	80
	1	3					59	92
	64	94
%	68.0851		%	65		%	64.1304			ovules with normal synergids	ovules with abnormal synergids
									Col-0	64.1304	35.8696
									tun/TUN	65	35
									evn/EVN	68.0851	31.9149

## Sheet: S9 Fig.
TUN(RNAi)
Replicate	Relative Quantity	Mean Value	STD
Col-0_1	1
Col-0_2	1	1
line 1_1	0.211382	0.258975	0.0673062
line 1_2	0.306567
line 2_1	0.115713	0.128851	0.0185797
line 2_2	0.141988
line 3_1	0.179505	0.257459	0.110244
line 3_2	0.335413
line 4_1	0.347522	0.250377	0.137384
line 4_2	0.153232
EVN(RNAi)
Replicate	Relative Quantity	Mean Value	STD
Col-0_1	1	1
Col-0_2	1
line 1_1	0.153766	0.128575	0.0356263
line 1_2	0.103383
line 2_1	0.20479	0.238621	0.0478446
line 2_2	0.272452
line 3_1	0.267716	0.244656	0.0326116
line 3_2	0.221596
line 4_1	0.210535	0.267281	0.0802514
line 4_2	0.324027

## Sheet: S11 Fig.
FER-GFP counts						NTA-GFP counts							LRE-Citrine counts
plant line	individual	FA localization	whole synergid	total ovule number		plant line	individual	ovules with GFP	total number of ovules	%			plant line	individual	ovules with Citrine	ovules w/o Citrine	%		plant line	individual	ovules with Citrine	ovules w/o Citrine	%
HL_379	61 (wt segr)		6	27		HL_356	1 (wt segr)	3	25				HL_477	4 (evn-3/EVN)	3	6			HL_477	5 (wt segr)	4	7
		1	5	15				5	30						2	4					1	1
		4	4	12				8	55	14.5455					0	6					17	20
		5		5			5 (wt segr)	11	37						1	1					22	25
	%	40	60					9	46						4	4					6	6
								20	83	24.0964					2	2				total	50	59	84.7458
	151 (wt segr)	2	5	15			11 (wt segr)	11	35						3	3
			2	3				18	37						2	2
		6	8	23				29	72	40.2778					3	3				5 (wt segr)	14	17
		1	1	2			12 (wt segr)	6	35						5	5					45	50
			3	3				12	36						4	5					27	30
		2	14	29				18	71	25.3521					4	6				total	86	97	88.6598
	%	25	75							Mean Value in %	26.0679			total	33	47	70.2128
										STD	10.6315
	106 (wt segr)		2	6
		10		17			4 (tun-2/TUN)	10	33					25 (evn-3/EVN)	1	1				36 (wt segr)	11	15
		3	10	24				12	29						1	2					2	7
	%	52	48					22	62	35.4839					3	5					3	3
							14 (tun-2/TUN)	9	39						3	5					4	7
								2	25						3	3					4	8
	103 (wt segr)		1	2				11	64	17.1875					1	2					2	2
		1		3			15 (tun-2/TUN)	14	30						3	5				total	26	42	61.9048
			2	3				10	27						2	2
		1	3	14				24	57	42.1053					2	2
		1	4	8			16 (tun-2/TUN)	2	22						2	3				11 (wt segr)	8	8
		2	3	12				11	30						3	4					10	11
		2	4	9				13	52	25					3	4					27	29
		1	3	7			8 (tun-2/TUN)	5	33					total	27	38	71.0526				11	15
	%	28.6	71.4					6	28												12	16
								11	61	18.0328	10.946										4	8
										Mean Value in %	27.5619			30 (evn-3/EVN)	4	6					1	2
	Mean Value in %	36.4	63.6							STD	10.946				1	1				total	73	89	82.0225
	STD in %	12.2082	12.2082												2	3
										T-Test	0.842674				4	4						Mean Value in %	85.1427
															10	10						STD	3.33642
HL_379	94 (tun-2/TUN)	1	1	4											1	1
		6	2	16		plant line	individual	ovules with GFP	total number of ovules	%					9	10
		4	9	20		HL_354	11 (wt segr)	10	26						3	3
		8	1	11				8	32						0	1
		10	2	20				18	58	31.0345					4	5
		1	2	3			12 (wt segr)	7	20						1	2
	%	63.8	36.2					8	27					total	39	46	84.7826
								15	47	31.9149
	14 (tun-2/TUN)	6	2	24			1 (wt segr)	5	14
		3	3	10				12	40						2	4
			5	5				17	54	31.4815					7	9
		8	1	20			6 (wt segr)	10	34						3	4
	%	37.6	62.4					10	24						6	8
								20	58	34.4828					4	5
	115 (tun-2/TUN)	11		14			2 (wt segr)	5	31						3	4
			2	3				9	27					total	25	34	73.5294
		2	6	15				14	58	24.1379
			2	2						Mean Value in %	30.6103
	%	56.5	43.5							STD	3.85773
	109 (tun-2/TUN)	3	4	13			4 (evn-3/EVN)	8	16					4 (evn-3/EVN)	7	9
		1	2	6				3	18						2	3
		1	3	11				11	34	32.3529					8	9
		4	1	15			5 (evn-3/EVN)	3	28						10	14
		5	11	40				2	19						4	5
	%	40	60					6	26						6	8
								6	25						10	13
	182 (tun-2/TUN)	12	3	25				17	98	17.3469				total	47	61	77.0492
		3	1	4			8 (evn-3/EVN)	8	33
		6	2	15				6	29
		3	1	9				5	31
		4	4	21				9	35					25 (evn-3/EVN)	5	7
	%	71.8	28.2					28	128	21.875					15	17
										Mean Value in %	23.8583				7	10
	179 (tun-2/TUN)	3	2	11						STD	7.69708				2	4
		5		8										total	29	38	76.3158
		14	3	31						T-Test	0.140549
		2	1	4												Mean Value in %	75.4904
		16		22												STD	5.30752
	%	87	13
																T-Test	0.66509
	156 (tun-2/TUN)		2	3
			2	3
			1	1
		1		3
		7	1	16
	%	57.1	42.9
	98 (tun-2/TUN)		1	5
		1		2
		2	4	12
			1	3
		1	4	13
			2	5
		3		8
			1	1
		4	5	17
	%	37.9	62.1
	Mean Value in %	56.4625	43.5375
	STD in %	17.7015	17.7015
	T-Test	0.0714368
plant line	individual	normal	whole synergid	total ovules
HL_380	95 (wt segr)	2		4
		1		1
			2	2
		1	1	2
			1	4
		5	2	23
	%	60	40
	43 (wt segr)	2	6	27
		3		6
		3	5	18
	%	42.1	57.9
	82 (wt segr)	9	3	24
		3		7
	%	80	20
	110 (wt segr)	6		16
		1		2
		5	1	17
	%	92.3	7.7
	116 (wt segr)	1	3	14
		1	1	5
		1		4
		1	2	20
	%	40	60
	141 (wt segr)	2	2	8
		2	2	20
			2	6
		5	1	21
		3		11
			3	6
		3		6
		1		3
	%	61.5	38.5
	136 (wt segr)	2		6
		6	7	27
		3	3	10
		4	1	10
			1	3
		4	1	9
		3	8	26
	%	51.2	48.8
	160 (wt segr)	2	1	32
		6	2	19
		3	1	16
		1		2
		2		6
			1	1
		6	3	11
			2	2
		2	2	6
	%	64.7	35.3
	177 (wt segr)	3		6
		2		3
		13		16
		5	3	10
	%	88.5	11.5
	Mean Value in %	64.4778	35.5222
	STD in %	19.0305	19.0305
HL_380	27 (evn-3/EVN)	4		21
		1		1
		3	2	12
		1		3
		81.1	18.9
	20 (evn-3/EVN)		4	15
		1	3	10
		1		6
		2	2	10
		1		5
		5	3	13
			4	7
		38.5	61.5
	118 (evn-3/EVN)	9	1	16
		5	1	10
		2		2
		3		3
		1		5
		2		2
		1	1	3
		6		6
		4	2	8
		4	2	6
		84.1	15.9
	168 (evn-3/EVN)	2	1	3
		8		12
		4	4	32
		1	2	6
		68.2	31.8
	40 (evn-3/EVN)	2		10
			2	6
		1	1	6
		2		3
			2	8
			2	6
		41.7	58.3
	68 (evn-3/EVN)		1	5
		3		10
		1	1	3
		1		1
		1	1	3
		2	8	30
		42.1	57.9
	161 (evn-3/EVN)	2		30
		1	1	30
		75	25
	168 (evn-3/EVN)	1		2
		7	4	40
			1	3
			2	20
		2		2
		3	1	22
		3	1	15
		1	1	16
		63	37
	Mean Value in %	61.7125	38.2875
	STD in %	18.5986	18.5986
		T-Test	0.979617

## Sheet: S12 Fig.
Eeyarestatin I treatment:
Eey conc.	plant	pollen with YFP	pollen w/o YFP	total number of pollen	%	STD
5µM	HL525_48	52	24	76	68.4211
10µM	HL525_43	87	35	122	71.3115
	HL525_47	17	7	24	70.8333
	HL525_48	57	19	76	75
				Mean Value in %	72.3816	2.28017
15µM	HL525_47	48	28	76	63.1579
	HL525_45	65	19	84	77.381
				Mean Value in %	70.2694	10.0572
20µM	HL516_5	56	27	83	67.4699
	HL517_2	48	32	80	60
	HL517_6	63	39	102	61.7647
				Mean Value in %	63.0782	3.90432
30µM	HL516_10	41	27	68	60.2941
	HL517_7	48	31	79	60.7595
				Mean Value in %	60.5268	0.329071
50µM	HL516_15	61	39	100	61
	HL516_16	58	42	100	58
	HL517_15	36	20	56	64.2857
				Mean Value in %	61.0952	3.14394
